# Supplementary material for: Altered acetylcholine modulations and corticoaccumbal pathway in P11-linked social dysfunction
Source: Mol Psychiatry. 2025 Nov 3;31(3):1785–98. doi: 10.1038/s41380-025-03324-2 (PMC12916318; doi:10.1038/s41380-025-03324-2)
Supplement: Supplementary file 2 — Supplementary Table [file 41380_2025_3324_MOESM2_ESM.xlsx]

## Sheet: Figure 1
panel B-C														panel D-E-F																		PANEL G-H-I
				0/2		2/4		4/6		total							0/2		2/4		4/6		total				time sniffing					time in zone		habituation									test STRESS
				time light	time dark	time light	time dark	time light	time dark	time light	time dark	delta					time light	time dark	time light	time dark	time light	time dark	time light	time dark	delta			0-2	2-4	4-6				0-2		2-4		4-6		total			0-2		2-4		4-6		total
		csp	dark light	7.49	112.51	13.627	106.373	19.19	100.81	40.307	319.693	0.111964			csp	dark light social	0	120	0	120	5.264	114.736	5.264	354.736				0	0	0	0			time in right	time in left	time in right	time in left	time in right	time in left	time in right	time in left		time in right	time in left	time in right	time in left	time in right	time in left	time in right
		csp	dark light	11.494	108.506	36.893	83.107	22.568	97.432	70.955	289.045	0.197097			csp	dark light social	21.783	98.217	32.649	87.351	31.59	88.41	86.022	273.978				4.057	5.372	2.231	11.66			neutral	neutral	neutral	neutral	neutral	neutral	neutral	neutral	total social	neutral	stress	neutral	stress	neutral	stress	neutral
		csp	dark light	13.329	106.671	15.824	104.176	16.753	103.247	45.906	314.094	0.127517			csp	dark light social	0	120	19.424	100.576	28.999	91.001	48.423	311.577				0	6.823	7.453	14.276		CSP	26.706	71.367	52.323	51.161	82.287	32.727	161.316	155.255	316.571	63.963	44.406	23.602	94.321	7.926	104.235	95.491
		csp	dark light	16.218	103.782	31.502	88.498	29.807	90.193	77.527	282.473	0.215353			csp	dark light social	23.657	96.343	26.591	93.409	7.608	112.392	57.856	302.144				8.943	6.511	0.855	16.309		CSP	63.591	38.32	0	81.083	0	70.368	63.591	189.771	253.362	91.075	15.384	55.455	62.47	99.78	20.282	246.31
		csp	dark light	20.085	99.915	24.267	95.733	27.431	92.569	71.783	288.217	0.199397			csp	dark light social	44.176	75.824	31.872	88.128	98.874	21.126	174.922	185.078				8.585	9.515	16.131	34.231		CSP	36.463	55.987	41.503	57.439	45.92	48.855	123.886	162.281	286.167	61.743	26.96	50.309	17.64	16.875	91.786	128.927
		csp	dark light	9.335	110.665	24.117	95.883	28.94	91.06	62.392	297.608	0.173311			csp	dark light social	0	120	0	120	0	120	0	360				0	0	0	0		CSP	45.076	11.329	108.181	6.937	103.61	6.591	256.867	24.857	281.724	0	10.3126	0	104.415	0	117.551	0
		csp2w	dark light	21.264	98.736	25.578	94.422	24.852	95.148	71.694	288.306	0.19915			csp2w	dark light social	37.518	82.482	34.458	85.542	13.145	106.855	85.121	274.879				0	2.12	1.151	3.271		CSP	2.194	10.2934	44.304	51.807	12.762	100.447	59.26	162.547	221.807	24.28	88.628	0	118.23	29.227	67.221	53.507
		csp2w	dark light	12.465	107.535	18.965	101.035	30.147	89.853	61.577	298.423	0.171047			csp2w	dark light social	18.259	101.741	37.635	82.365	16.405	103.595	72.299	287.701				0	0	0	0		CSP	57.495	30.291	39.418	41.655	31.825	77.523	128.738	149.469	278.207	43.183	44.841	31.659	64.167	109.019	6.533	183.861
		csp2w	dark light	30.535	89.465	29.487	90.513	33.844	86.156	93.866	266.134	0.260739			csp2w	dark light social	46.869	73.131	85.834	34.166	84.773	35.227	217.476	142.524				10.895	4.278	15.147	30.32		CSP+2W	60.762	31.159	41.266	51.9	59.816	34.69	161.844	117.749	279.593	39.925	30.854	69.695	28.709	39.541	48.525	149.161
		csp2w	dark light	10.755	109.245	36.099	83.901	31.595	88.405	78.449	281.551	0.217914			csp2w	dark light social	6.329	113.671	2.992	117.008	0	120	9.321	350.679				0	0	0	0		CSP+2W	27.865	80.513	87.327	16.454	16.712	83.255	131.904	180.222	312.126	20.752	93.457	20.336	83.359	49.264	53.523	90.352
		csp2w	dark light	6.089	113.911	2.169	117.831	0	120	8.258	351.742	0.0229389			csp2w	dark light social	0	120	4.568	115.432	0	120	4.568	355.432				0	0	0	0		CSP+2W	48.434	58.915	86.047	12.984	54.958	58.8	189.439	130.699	320.138	27.12	65.126	80.991	24.688	47.592	35.429	155.703
		csp2w	dark light	2.304	117.696	9.666	110.334	6.672	113.328	18.642	341.358	0.0517833			csp2w	dark light social	0.208	119.792	18.865	101.135	0.846	119.154	19.919	340.081				0	0	0	0		CSP+2W	86.418	22.138	37.88	60.789	72.487	41.171	196.785	124.098	320.883	62.383	40.66	27.774	90.387	62.402	37.485	152.559
		control1	dark light	50.331	69.669	83.913	36.087	63.943	56.057	198.187	161.813	0.550519			ctrl	dark light social	53.999	66.001	77.119	42.881	69.458	50.542	200.576	159.424				28.54	33.787	24.117	86.444		CSP+2W	57.313	44.756	48.931	36.703	63.882	44.287	170.126	125.746	295.872	29.913	69.995	33.607	60.422	42.015	68.424	105.535
		control2	dark light	43.273	76.727	82.191	37.809	63.83	56.17	189.294	170.706	0.525817			ctrl	dark light social	54.91	65.09	78.819	41.181	72.843	47.157	206.572	153.428				16.133	19.532	1.984	37.649		CSP+2W	29.861	85.071	16.035	97.844	10.584	108.997	56.48	291.912	348.392	69.203	36.319	62.446	33.088	66.836	42.203	198.485
		control3	dark light	85.45	34.55	107.187	12.813	80.54	39.46	273.177	86.823	0.758825			ctrl	dark light social	35.086	84.914	59.93	60.07	52.46	67.54	147.476	212.524				11.225	8.133	6.115	25.473		CTRL	53.384	41.834	64.376	28.24	46.24	26.033	164	96.107	260.107	39.223	54.463	33.642	69.736	21.691	81.292	94.556
		control4	dark light	21.353	98.647	51	69	10.16	109.84	82.513	277.487	0.229203			ctrl	dark light social	3.957	116.043	13.207	106.793	27.366	92.634	44.53	315.47				13	9.3	11.5	33.8		CTRL	46.13	38.173	32.305	36.378	67.382	27.537	145.817	102.088	247.905	34.073	54.767	32.48	44.929	47.016	29.001	113.569
		control5	dark light	26.596	93.404	24.39	95.61	58.387	61.613	109.373	250.627	0.303814			ctrl	dark light social	45.78	74.22	29.737	90.263	91.479	28.521	166.996	193.004				12.888	8.782	30.932	52.602		CTRL	70.172	18.863	30.105	38.327	30.409	42.32	130.686	99.51	230.196	22.329	50.29	24.295	59.654	48.602	37.573	95.226
		control6	dark light	51.828	68.172	75.518	44.482	70.654	49.346	198	162	0.55			ctrl	dark light social	63.141	56.859	105.218	14.782	99.424	20.576	267.783	92.217				20.258	36.23	26.816	83.304		CTRL	32.363	50.587	40.008	51.539	8.672	82.108	81.043	184.234	265.277	9.648	81.061	32.009	38.249	47.076	32.556	88.733
		control7	dark light	15.614	104.386	14.608	105.392	10.282	109.718	40.504	319.496	0.112511			ctrl	dark light social	66.253	53.747	74.541	45.459	97.226	22.774	238.02	121.98				14.497	14.126	19.057	47.68		CTRL	38.152	47.273	54.949	34.538	49.881	38.288	142.982	120.099	263.081	45.266	58.323	46.426	51.419	47.266	72.902	138.958
		control8	dark light	11.714	108.286	13.317	106.683	42.697	77.303	67.728	292.272	0.188133			ctrl	dark light social	37.728	82.272	43.84	76.16	21.296	98.704	102.864	257.136				2.784	2.452	0	5.236		CTRL	100	94.582	33.849	44.473	21.721	62.454	155.57	201.509	357.079	38.523	69.45	12.338	75.984	33.529	43.771	84.39
		CSP	mean	12.9918	107.008	24.3717	95.6283	24.1148	95.8852	61.4783	298.522	0.170773			CSP	mean	14.936	105.064	18.4227	101.577	28.7225	91.2775	62.0812	297.919				3.5975	4.7035	4.445	12.746
			ster	1.8861	1.8861	3.63415	3.63415	2.21753	2.21753	6.17822	6.17822	0.0171617				ster	7.40983	7.40983	6.13674	6.13674	15.0007	15.0007	26.1998	26.1998				1.75582	1.58748	2.60075	5.17282	csp	MEAN	38.5875	36.2646	47.6215	48.347	46.0673	56.0852	132.276	140.697	272.973	47.374	38.4219	26.8375	76.8738	43.8045	67.9347	118.016
			T TEST	1.93998e-06		0.000187978		1.64237e-05		7.09691e-06						T TEST	0.00173763		0.00106495		0.091471		0.00639509										STERR	9.11947	9.92866	14.228	9.889	16.3883	13.7588	29.7199	23.8463	13.142	13.1487	11.6188	9.73668	14.8894	19.6044	18.6099	36.2907
			t test to CTRL	0.029786	0.029786	0.0551051	0.0551051	0.0393176	0.0393176	0.0300174	0.0300174					t test to CTRL	0.0132472	0.0132472	0.00880761	0.00880761	0.05713	0.05713	0.0126306	0.0126306				0.00606052	0.0454234	0.0708816	0.017378		N NUMBER	6
		CSP + 2wks	mean	13.902	106.098	20.3273	99.6727	21.185	98.815	55.4143	304.586	0.153929			CSP + 2wks	mean	18.1972	101.803	30.7253	89.2747	19.1948	100.805	68.1173	291.883				1.81583	1.06633	2.71633	5.5985		t.test	0.863275		0.976959		0.747488		0.878303			0.66108		0.0897667		0.554041		0.359618
			ster	4.23628	4.23628	5.18157	5.18157	5.83613	5.83613	14.0096	14.0096	0.0389155				ster	8.14652	8.14652	12.5069	12.5069	13.4393	13.4393	32.8802	32.8802				1.81583	0.729687	2.49323	4.97307			0.214813	0.409638	0.749848	0.387163	0.64955	0.570061	0.893438	0.828961	0.917847	0.290204	0.0971639	0.761468	0.235957	0.88661	0.394049	0.687076
			T TEST	0.000113841		0.000605176		0.00115904		0.000299213						T TEST	0.00367184		0.0663235		0.028874		0.0191939									csp+2wk	MEAN	51.7755	53.7587	52.9143	46.1123	46.4065	61.8667	151.096	161.738	312.834	41.5493	56.0685	49.1415	53.4422	51.275	47.5982	141.966
				0.0427785	0.0427785	0.0372953	0.0372953	0.0347441	0.0347441	0.0271049	0.0271049						0.0281891	0.0281891	0.0950762	0.0950762	0.0166742	0.0166742	0.0268335	0.0268335				0.00243045	0.0111433	0.038728	0.00570719		STERR	9.74607	11.5143	12.6802	14.129	11.668	12.9059	23.1135	30.2639	10.5369	8.89392	10.839	11.2098	12.9019	4.92747	5.47412	17.3647
		control	mean	38.2699	81.7301	56.5155	63.4845	50.0616	69.9384	144.847	215.153	0.402353			control	mean	45.1067	74.8932	60.3014	59.6986	66.444	53.556	171.852	188.148										6
			ster	8.68214	8.68214	12.6938	12.6938	9.48057	9.48057	28.6896	28.6896	0.0796934				ster	7.06626	7.06626	10.5806	10.5806	10.7512	10.7512	25.7736	25.7736										0.921793		0.789882		0.515916		0.83404			0.433008		0.851147		0.678011		0.68564
			T TEST	0.0408214		0.791621		0.329345		0.260091						T TEST	0.0730406		0.978071		0.567808		0.76112											0.723408	0.730361	0.442463	0.600769	0.52597	0.321548	0.566248	0.42676	0.0663091	0.326823	0.638064	0.122338	0.812082	0.131552	0.856186	0.0524862
																																CTRL		56.7002	48.552	42.5987	38.9158	37.3842	46.4567	136.683	133.924	270.608	31.5103	61.3923	30.1983	56.6618	40.8633	49.5158	102.572
																																		10.1906	10.2613	5.6924	3.31739	8.66572	8.91787	12.0524	19.077	18.0934	5.37496	4.74825	4.60985	5.93692	4.46731	9.01992	8.33706
																																		6
																																		0.443189		0.668619		0.619563		0.920505			0.0191621		0.0366172		0.512437		0.00759444
																																time sniffing
																																	habituation									testP11
																																	0-2		2-4		4-6		total			0-2		2-4		4-6		total
																																	time in right	time in left	time in right	time in left	time in right	time in left	time in right	time in left		time in right	time in left	time in right	time in left	time in right	time in left	time in right	time in left
																																	neutral	neutral	neutral	neutral	neutral	neutral	neutral	neutral		neutral	stress	neutral	stress	neutral	stress	neutral	stress
																																CSP	8.23	8.153	11.201	5.298	27.227	7.385	46.658	20.836	67.494	10.615	18.745	6.64	16.352	1.768	30.201	19.023	65.298
																																CSP	25.002	19.488	0	24.804	0	8.048	25.002	52.34	77.342	15.944	7.873	7.247	16.474	22.988	1.612	46.179	25.959
																																CSP	6.628	8.612	4.536	7.73	8.744	5.287	19.908	21.629	41.537	10.953	5.276	4.784	3.424	0	0.972	15.737	9.672
																																CSP	0	2.04	0.732	5.05	0.405	14.295	1.137	21.385	22.522	0	5.21	0	7.16	0	3.491	0	15.861
																																CSP	0.736	7.678	8.675	6.082	6.104	4.34	15.515	18.1	33.615	4.908	3.634	0	5.032	2.76	16.617	7.668	25.283
																																CSP	7.68	2.151	1.6	4.503	0	18.37	9.28	25.024	34.304	8.017	10.608	1.185	8.831	21.014	0	30.216	19.439
																																CSP+2W	9.05	6.047	5.006	5.116	5.866	4.111	19.922	15.274	35.196	7.631	7.733	4.119	4.624	5.461	16.463	17.211	28.82
																																CSP+2W	5.2	15.134	16.099	2.631	1.231	11.938	22.53	29.703	52.233	18.476	22.461	5.464	5.637	8.862	7.074	25.802	45.172
																																CSP+2W	15.238	8.112	7.446	0.887	12.217	3.56	34.901	12.559	47.46	6.717	6.23	4.302	3.664	0.904	5.381	11.923	15.275
																																CSP+2W	17.396	2.606	6.364	8.656	18.355	4.485	42.115	15.747	57.862	20.167	15.266	23.943	12.693	10.212	7.846	54.322	35.805
																																CSP+2W	7.247	6.115	4.884	4.479	7.128	4.655	19.259	15.249	34.508	7.816	9.27	5.345	7.69	2.484	8.536	15.645	25.496
																																CSP+2W	6.713	7.423	1.248	4.682	1.654	7.714	9.615	19.819	29.434	6.432	14.232	4.842	13.821	4.209	7.17	15.483	35.223
																																CTRL	25.089	12.76	13.703	28.482	21.923	8.73	60.715	49.972	110.687	19.466	39.707	4.015	19.115	5.2	8.985	28.681	57.807
																																CTRL	11.066	13.224	7.811	17.449	25.978	12.206	44.855	42.879	87.734	8.777	15.722	4.048	10.62	7.143	0	19.968	26.342
																																CTRL	7.156	6.235	6.856	11.692	7.443	12.107	21.455	30.034	51.489	8	11	7.457	16.943	13.505	5.07	28.962	33.013
																																CTRL	11.238	15.687	11.899	8.144	1.817	31.199	24.954	55.03	79.984	5.097	11.033	9.922	11.306	13.81	7.39	28.829	29.729
																																CTRL	9.64	17.042	10.258	29.343	29.356	17.908	49.254	64.293	113.547	8.938	15.286	10.601	12.763	8.197	1.248	27.736	29.297
																																CTRL	0	27.916	15.184	12.376	7.25	20.828	22.434	61.12	83.554	2.386	9.958	11.331	4.16	4.218	10.834	17.935	24.952
																															csp	MEAN	8.046	8.02033	4.45733	8.91117	7.08	9.62083	19.5833	26.5523	46.1357	8.40617	8.55767	3.30933	9.5455	8.08833	8.8155	19.8038	26.9187
																																STERR	3.68718	2.59619	1.87245	3.21132	4.29896	2.2549	6.39135	5.23577	8.76646	2.24527	2.27063	1.35634	2.29767	4.42814	4.95875	6.73469	8.06688
																																N NUMBER	6
																																t.test	0.990144		0.355694		0.672931		0.408335			0.95535		0.0133106		0.930906		0.505961
																																	0.605844	0.0852107	0.0180409	0.0952943	0.20935	0.0900831	0.0864296	0.00852878	0.00848756	0.911837	0.127527	0.0365618	0.371853	0.903215	0.553232	0.448893	0.502129
																															csp+2wk	MEAN	10.1407	7.57283	6.84117	4.4085	7.74183	6.07717	24.7237	18.0585	42.7822	11.2065	12.532	8.0025	8.0215	5.35533	8.745	23.3977	30.9652
																																STERR	2.2302	1.86126	2.23412	1.16931	2.93949	1.43928	5.26133	2.75629	5.07065	2.83102	2.70064	3.50068	1.91608	1.61577	1.75509	7.08459	4.57857
																																	6
																																	0.479687		0.395965		0.671814		0.32532			0.484481		0.994591		0.15949		0.248392
																																	0.889612	0.0411896	0.122647	0.00553431	0.175856	0.0112805	0.161157	0.000211015	0.00145809	0.504665	0.402007	0.975992	0.137969	0.16736	0.2138	0.779186	0.702589
																															CTRL		10.6982	15.4773	10.9518	17.9143	15.6278	17.163	37.2778	50.5547	87.8325	8.77733	17.1177	7.89567	12.4845	8.67883	5.58783	25.3518	33.5233
																																	3.34485	2.91602	1.33541	3.68491	4.70155	3.3279	6.76442	5.1664	9.28139	2.37537	4.62346	1.3327	2.1454	1.67544	1.75724	2.04847	4.99084
																																	6
																																	0.416554		0.125323		0.839317		0.143799			0.0196282		0.201848		0.297854		0.116449
[truncated: 22 more columns]

## Sheet: Figure 2
	panel B-C																																		panel D-E-F
										0/2		2/4		4/6		total							0/2		2/4		4/6		total															0/2		2/4		4/6
	trial	mice	mice number	date	genotype	ex	DOB	condition	duration tet	time light	time dark	time light	time dark	time light	time dark	time light	time dark	Note					time light	time dark	time light	time dark	time light	time dark	time light	time dark					trial	mice	mice number	date	genotype	ex	DOB	condition	duration tet	time light	time dark	time light	time dark	time light	time dark
																					WT	mean	34.1771	85.8229	48.3195	71.6805	51.3005	68.6995	133.797	226.203			37.1658
	2	mice 2	296	26/04/20224	wt	m	17/01/2022	NA	6 min	50.331	69.669	83.913	36.087	63.943	56.057	198.187	161.813	NA				sterr	4.66759	4.66759	7.40599	7.40599	6.48851	6.48851	17.5143	17.5143			4.8651		2	mice 2	296	28-04-2022	wt	m	17/01/2022	NA	6 min	53.999	66.001	77.119	42.881	69.458	50.542
	3	mice 3	297	26/04/20224	wt	m	17/01/2022	NA	6 min	43.273	76.727	82.191	37.809	63.83	56.17	189.294	170.706	NA																	3	mice 3	297	28-04-2022	wt	m	17/01/2022	NA	6 min	54.91	65.09	78.819	41.181	72.843	47.157
	4	mice 4	314	26/04/20224	wt	m	26/01/2022	NA	6 min	85.45	34.55	107.187	12.813	80.54	39.46	273.177	86.823	NA			het	mean	28.4308	91.5692	53.7153	66.2847	69.5263	50.4737	151.672	208.328			42.1312		4	mice 4	314	28-04-2022	wt	m	26/01/2022	NA	6 min	35.086	84.914	59.93	60.07	52.46	67.54
	5	mice 5	315	26/04/20224	wt	m	26/01/2022	NA	6 min	1.353	118.647	11.031	108.969	10.16	109.84	22.544	337.456	NA				sterr	2.87518	2.87518	4.84753	4.84753	5.84982	5.84982	11.9207	11.9207			3.31131		5	mice 5	315	28-04-2022	wt	m	26/01/2022	NA	6 min	3.957	116.043	13.207	106.793	27.366	92.634
	6	mice 6	306	26/04/20224	wt	m	22/01/2022	NA	6 min	26.596	93.404	24.39	95.61	58.387	61.613	109.373	250.627	implanted telemetry				t.test to WT	0.301948		0.546182		0.0445305		0.404721				0.404721		6	mice 6	306	28-04-2022	wt	m	22/01/2022	NA	6 min	45.78	74.22	29.737	90.263	91.479	28.521
	7	mice 7	307	26/04/20224	wt	m	22/01/2022	NA	6 min	51.828	68.172	75.518	44.482	70.654	49.346	198	162	NA			Omo	mean	19.1622	100.838	26.1778	93.8222	29.9676	90.0324	75.3076	284.692			20.9188		7	mice 7	307	28-04-2022	wt	m	22/01/2022	NA	6 min	63.141	56.859	105.218	14.782	99.424	20.576
	8	mice 8	308	26/04/20224	wt	m	22/01/2022	NA	6 min	15.614	104.386	14.608	105.392	10.282	109.718	40.504	319.496	NA				sterr	3.09528	3.09528	5.15742	5.15742	5.86618	5.86618	11.8187	11.8187			3.28296		8	mice 8	308	28-04-2022	wt	m	22/01/2022	NA	6 min	66.253	53.747	74.541	45.459	97.226	22.774
	9	mice 9	308	26/04/20224	wt	m	22/01/2022	NA	6 min	11.714	108.286	3.317	116.683	2.697	117.303	17.728	342.272	NA				t.test to WT	0.020136		0.0312137		0.026594		0.0165242				0.0165242		9	mice 9	308	28-04-2022	wt	m	22/01/2022	NA	6 min	37.728	82.272	43.84	76.16	21.296	98.704
	10	mice 10	301	26/04/20224	wt	m	22/01/2022	na	6 min	22.904	97.096	54.081	65.919	60.24	59.76	137.225	222.775	telemetry implant																	11	mice 11	302	28-04-2022	wt	m	22/01/2022	na	6 min	51.568	68.432	58.14	61.86	76.841	43.159
	11	mice 11	302	26/04/20224	wt	m	22/01/2022	na	6 min	47.233	72.767	68.95	51.05	78.682	41.318	194.865	165.135	na																	12	mice 12	303	28-04-2022	wt	m	22/01/2022	na	6 min	32.482	87.518	64.174	55.826	56.561	63.439
	12	mice 12	303	26/04/20224	wt	m	22/01/2022	na	6 min	51.751	68.249	76.758	43.242	94.089	25.911	222.598	137.402	na																	13	mice 13	304	28-04-2022	wt	m	22/01/2022	na	6 min	26.24	93.76	41.143	78.857	66.054	53.946
	13	mice 13	304	26/04/20224	wt	m	22/01/2022	na	6 min	39.371	80.629	78.749	41.251	68.273	51.727	186.393	173.607	na																	14	mice 14	305	28-04-2022	wt	m	22/01/2022	na	6 min	80.837	39.163	60.366	59.634	62.893	57.107
	14	mice 14	305	26/04/20224	wt	m	22/01/2022	na	6 min	24.771	95.229	30.725	89.275	57.318	62.682	112.814	247.186	na																	17	mice 17	318	28-04-2022	wt	f	26/01/2022	NA	6 min	9.705	110.295	46.567	73.433	44.605	75.395
	15	mice 15	316	26/04/20224	wt	f	26/01/2022	NA	6 min	22.866	97.134	3.679	116.321	23.073	96.927	49.618	310.382	NA																	18	mice 18	319	28-04-2022	wt	f	26/01/2022	NA	6 min	81.308	38.692	74.908	45.092	100.204	19.796
	16	mice 16	317	26/04/20224	wt	f	26/01/2022	NA	6 min	29.298	90.702	48.454	71.546	71.42	48.58	149.172	210.828	TELEMETRY IMPLANT																	19	mice 19	320	28-04-2022	wt	f	26/01/2022	NA	6 min	93.478	26.522	86.832	33.168	74.763	45.237
	17	mice 17	318	26/04/20224	wt	f	26/01/2022	NA	6 min	47.995	72.005	40.715	79.285	56.049	63.951	144.759	215.241	NA																	20	mice 20	16	28-04-2022	het	m	19/03/2022	NA	6 min	11.65	108.35	33.01	86.99	77.928	42.072
	18	mice 18	319	26/04/20224	wt	f	26/01/2022	NA	6 min	23.468	96.532	32.181	87.819	18.287	101.713	73.936	286.064	NA																	21	mice 21	17	28-04-2022	het	m	19/03/2022	NA	6 min	27.733	92.267	13.786	106.214	13.04	106.96
	19	mice 19	320	26/04/20224	wt	f	26/01/2022	NA	6 min	19.371	100.629	33.304	86.696	35.485	84.515	88.16	271.84	NA																	22	mice 22	18	28-04-2022	het	m	19/03/2022	NA	6 min	49.249	70.751	57.404	62.596	42.145	77.855
	20	mice 20	16	26/04/20224	het	m	19/03/2022	NA	6 min	27.44	92.56	59.714	60.286	94.406	25.594	181.56	178.44	NA																	23	mice 23	19	28-04-2022	het	m	19/03/2022	NA	6 min	22.886	97.114	61.119	58.881	87.578	32.422
	21	mice 21	17	26/04/20224	het	m	19/03/2022	NA	6 min	37.282	82.718	75.035	44.965	93.623	26.377	205.94	154.06	NA																	24	mice 24	1	28-04-2022	het	m	19/03/2022	NA	6 min	9.441	110.559	45.203	74.797	60.127	59.873
	22	mice 22	18	26/04/20224	het	m	19/03/2022	NA	6 min	59.623	60.377	71.755	48.245	84.036	35.964	215.414	144.586	NA																	25	mice 25	2	28-04-2022	het	m	19/03/2022	NA	6 min	34.193	85.807	40.081	79.919	68.305	51.695
	23	mice 23	19	26/04/20224	het	m	19/03/2022	NA	6 min	15.227	104.773	14.493	105.507	14.722	105.278	44.442	315.558	NA																	26	mice 26	3	28-04-2022	het	m	19/03/2022	NA	6 min	36.898	83.102	6.3716	113.628	86.881	33.119
	24	mice 24	1	26/04/20224	het	m	19/03/2022	NA	6 min	40.706	79.294	80.232	39.768	76.038	43.962	196.976	163.024	NA																	27	mice 27	4	28-04-2022	het	m	19/03/2022	NA	6 min	0.264	119.736	0	120	0.268	119.732
	25	mice 25	2	26/04/20224	het	m	19/03/2022	NA	6 min	25.708	94.292	50.151	69.849	91.297	28.703	167.156	192.844	NA																	28	mice 28	12	28-04-2022	het	f	19/03/2022	NA	6 min	7.187	112.813	19.055	100.945	60.481	59.519
	26	mice 26	3	26/04/20224	het	m	19/03/2022	NA	6 min	24.12	95.88	67.774	52.226	59.681	60.319	151.575	208.425	NA																	29	mice 29	13	28-04-2022	het	f	19/03/2022	NA	6 min	13.389	106.611	7.184	112.816	4.214	115.786
	27	mice 27	4	26/04/20224	het	m	19/03/2022	NA	6 min	7.547	112.453	9.782	110.218	7.895	112.105	25.224	334.776	NA																	30	mice 30	14	28-04-2022	het	f	19/03/2022	NA	6 min	6.518	113.482	25.393	94.607	15.031	104.969
	28	mice 28	12	26/04/20224	het	f	19/03/2022	NA	6 min	31.194	88.806	46.432	73.568	80.219	39.781	157.845	202.155	NA																	31	mice 31	15	28-04-2022	het	f	19/03/2022	NA	6 min	26.701	93.299	7.667	112.333	20.007	99.993
	29	mice 29	13	26/04/20224	het	f	19/03/2022	NA	6 min	26.025	93.975	35.491	84.509	80.124	39.876	141.64	218.36	NA																	32	mice 32	370	28-04-2022	het	f	18/03/2022	NA	6 min	28.041	91.959	21.289	98.711	43.358	76.642
	30	mice 30	14	26/04/20224	het	f	19/03/2022	NA	6 min	38.963	81.037	51.774	68.226	63.773	56.227	154.51	205.49	NA																	33	mice 33	371	28-04-2022	het	f	18/03/2022	NA	6 min	32.363	87.637	44.733	75.267	77.365	42.635
	31	mice 31	15	26/04/20224	het	f	19/03/2022	NA	6 min	33.099	86.901	59.837	60.163	90.408	29.592	183.344	176.656	NA																	34	mice 34	372	28-04-2022	het	f	18/03/2022	NA	6 min	36.211	83.789	69.708	50.292	90.26	29.74
	32	mice 32	370	26/04/20224	het	f	18/03/2022	NA	6 min	23.174	96.826	74.38	45.62	61.04	58.96	158.594	201.406	NA																	35	mice 35	20	28-04-2022	het	m	19/03/2022	NA	6 min	0	120	20.353	99.647	54.257	65.743
	33	mice 33	371	26/04/20224	het	f	18/03/2022	NA	6 min	27.289	92.711	66.619	53.381	83.099	36.901	177.007	182.993	NA																	36	mice 36	21	28-04-2022	het	m	19/03/2022	NA	6 min	19.025	100.975	65.589	54.411	91.669	28.331
	34	mice 34	372	26/04/20224	het	f	18/03/2022	NA	6 min	27.724	92.276	56.059	63.941	52.806	67.194	136.589	223.411	NA																	37	mice 37	22	28-04-2022	het	m	19/03/2022	NA	6 min	29.237	90.763	73.139	46.861	16.639	103.361
	35	mice 35	20	26/04/20224	het	m	19/03/2022	NA	6 min	8.772	111.228	25.848	94.152	73.601	46.399	108.221	251.779	NA																	38	mice 38	213	28-04-2022	KO	m	16/02/2022	NA	6 min	30.106	89.894	60.201	59.799	85.493	34.507
	36	mice 36	21	26/04/20224	het	m	19/03/2022	NA	6 min	20.943	99.057	53.982	66.018	58.535	61.465	133.46	226.54	NA																	39	mice 39	214	28-04-2022	KO	m	16/02/2022	NA	6 min	43.863	76.137	51.114	68.886	94.912	25.088
	37	mice 37	22	26/04/20224	het	m	19/03/2022	NA	6 min	36.919	83.081	67.517	52.483	86.17	33.83	190.606	169.394	NA																	40	mice 40	215	28-04-2022	KO	m	16/02/2022	NA	6 min	16.259	103.741	15.611	104.389	70.82	49.18
	38	mice 38	213	26/04/20224	KO	m	16/02/2022	NA	6 min	6.261	113.739	4.912	115.088	11.249	108.751	22.422	337.578	telemetry implant																	41	mice 41	217	28-04-2022	KO	m	16/02/2022	NA	6 min	36.075	83.925	62.141	57.859	79.951	40.049
	39	mice 39	214	26/04/20224	KO	m	16/02/2022	NA	6 min	14.873	105.127	39	81	45	75	98.873	261.127	telemetry implant																	42	mice 42	188	28-04-2022	KO	m	15/05/2021	NA	6 min	5.299	114.701	12.279	107.721	0	120
	40	mice 40	215	26/04/20224	KO	m	16/02/2022	NA	6 min	17.395	102.605	41.046	78.954	55	65	113.441	246.559	telemetry implant																	43	mice 43	189	28-04-2022	KO	m	15/08/2021	NA	6 min	18.912	101.088	10.871	109.129	17.123	102.877
	41	mice 41	217	26/04/20224	KO	m	16/02/2022	NA	6 min	27.985	92.015	53	67	74.542	45.458	155.527	204.473	NA																	44	mice 44	220	28-04-2022	KO	M	13/03/2022	NA	6 min	10.321	109.679	14.926	105.074	16.758	103.242
	42	mice 42	188	26/04/20224	KO	m	15/05/2021	NA	6 min	17.557	102.443	4.721	115.279	9.16	110.84	31.438	328.562	NA																	45	mice 45	221	28-04-2022	KO	M	13/03/2022	NA	6 min	11.938	108.062	36.706	83.294	33.22	86.78
	43	mice 43	189	26/04/20224	KO	m	15/08/2021	NA	6 min	49.607	70.393	26.016	93.984	20.266	99.734	95.889	264.111	NA																	46	mice 46	222	28-04-2022	KO	M	13/03/2022	NA	6 min	5.306	114.694	13.302	106.698	35.195	84.805
	44	mice 44	220	26/04/20224	KO	M	13/03/2022	NA	6 min	8.345	111.655	9.295	110.705	11.464	108.536	29.104	330.896	NA																	47	mice 47	223	28-04-2022	KO	M	13/03/2022	NA	6 min	20.171	99.829	13.903	106.097	30.216	89.784
	45	mice 45	221	26/04/20224	KO	M	13/03/2022	NA	6 min	17.015	102.985	2.044	117.956	24.303	95.697	43.362	316.638	NA																	48	mice 48	217	28-04-2022	KO	M	06/03/2022	NA	6 min	8.551	111.449	6.464	113.536	6.089	113.911
	46	mice 46	222	26/04/20224	KO	M	13/03/2022	NA	6 min	18.276	101.724	19.725	100.275	21.639	98.361	59.64	300.36	NA																	49	mice 49	218	28-04-2022	KO	M	06/03/2022	NA	6 min	25.273	94.727	51.416	68.584	43.598	76.402
	47	mice 47	223	26/04/20224	KO	M	13/03/2022	NA	6 min	13.194	106.806	13.04	106.96	14.113	105.887	40.347	319.653	NA																	50	mice 50	224	28-04-2022	KO	M	13/03/2022	NA	6 min	46.506	73.494	42.262	77.738	69.695	50.305
	48	mice 48	217	26/04/20224	KO	M	06/03/2022	NA	6 min	11.844	108.156	39.111	80.889	48	72	98.955	261.045	NA																	51	mice 51	225	28-04-2022	KO	M	13/03/2022	NA	6 min	12.758	107.242	14.8601	105.14	27.327	92.673
	49	mice 49	218	26/04/20224	KO	M	06/03/2022	NA	6 min	28.487	91.513	55	65	45	75	128.487	231.513	NA																	52	mice 52	229	28-04-2022	KO	M	29/03/2022	NA	6 min	20.477	99.523	59.702	60.298	55.797	64.203
																																			53	mice 53							6 min
								t.test	WT	3.65499e-05		0.133182		0.197643		0.0172654
									het	3.868e-09		0.212134		0.121814		0.0295035																				animal discarded
									ko	1.05215e-07		6.8879e-05		0.000716632		5.82176e-06																			1	mice 1	295	28-04-2022	wt	m	17/01/2022	NA	6 min	0	120	5.688	114.312	6.903	113.097
									WT versus HET	0.301948	0.301948	0.546182	0.546182	0.0445305	0.0445305	0.404721	0.404721																		15	mice 15	316	28-04-2022	wt	f	26/01/2022	NA	6 min	0	120	0	120	10.505	109.495
									WT versus KO	0.0261516	0.0261516	0.0335755	0.0335755	0.045714	0.045714	0.0234948	0.0234948																		10	mice 10	301	28-04-2022	wt	m	22/01/2022	na	6 min	13.04	106.96	23.837	96.163	28.477	91.523
																																			16	mice 16	317	28-04-2022	wt	f	26/01/2022	NA	6 min	6.527	113.473	6.448	113.552	0	120
[truncated: 70 more columns]

## Sheet: Figure 3
panel B-D
c
ko213	8.44962e-05	9.26167e-05	0.000139773	0.000183	0.000225689	0.000240028	0.000231709	0.000198356	0.000149494	0.000117402	0.000105737	0.000103335	0.000101984	0.000116872	0.000139628	0.000157661	0.000175769	0.000175415	0.000158386	0.000142382	0.000113627	9.81191e-05	9.43646e-05	9.73389e-05	9.44709e-05	9.05532e-05	9.21222e-05	0.00010078	9.74326e-05	9.17344e-05	9.51345e-05	8.77654e-05	8.59335e-05	7.89151e-05	6.73444e-05	5.72222e-05	5.16266e-05	5.5363e-05	5.21989e-05	4.24305e-05	4.34685e-05	4.24169e-05	5.06266e-05	5.58277e-05	5.55625e-05	5.6515e-05	5.663e-05	4.94826e-05	4.59906e-05
ko214	1.95943e-06	1.79162e-05	8.96821e-05	0.000183399	0.000244776	0.000283514	0.000273257	0.00024706	0.000233634	0.000201743	0.000175477	0.000196001	0.000190166	0.000175612	0.000153061	0.000127287	0.000146976	0.000151317	0.000136632	0.000130509	0.000122528	0.000119087	0.000111046	0.000102873	0.000120196	0.000105431	9.93483e-05	0.000110747	0.000112336	0.000106122	0.000111009	9.61529e-05	0.000117483	0.000127959	9.63024e-05	8.18682e-05	8.09685e-05	7.90866e-05	7.55714e-05	7.99244e-05	9.43917e-05	7.45522e-05	7.14886e-05	7.64752e-05	6.74025e-05	7.18228e-05	8.63909e-05	9.25415e-05	9.42629e-05
ko215	2.17472e-05	1.62945e-05	1.20672e-05	1.39467e-05	2.10355e-05	3.41701e-05	3.62601e-05	4.32551e-05	4.66567e-05	5.02902e-05	4.88723e-05	5.20261e-05	4.45968e-05	4.66294e-05	4.66993e-05	5.1898e-05	5.53807e-05	6.68834e-05	6.25606e-05	6.78528e-05	7.05766e-05	7.39158e-05	7.18466e-05	8.56943e-05	9.10997e-05	8.28847e-05	9.53359e-05	9.86271e-05	9.84282e-05	8.94932e-05	7.9865e-05	7.50286e-05	9.43552e-05	0.000102478	9.07713e-05	7.31221e-05	7.31451e-05	8.84193e-05	9.30488e-05	7.15453e-05	7.0017e-05	7.64705e-05	7.4128e-05	8.312e-05	0.000100278	6.67631e-05	6.06437e-05	6.07953e-05	6.53617e-05
ko213	8.03564e-07	1.38038e-05	3.60406e-05	3.46908e-05	2.78673e-05	4.22934e-05	4.07062e-05	4.97687e-05	5.52969e-05	6.87296e-05	7.87955e-05	8.09908e-05	8.58286e-05	8.51676e-05	0.000115494	0.000120899	0.00013371	0.000129477	0.000125544	0.0001284	0.0001149	0.000121364	0.000119005	0.000112318	0.000109118	9.94045e-05	0.000118909	0.000105781	9.90265e-05	0.000102205	0.000102148	0.000112579	9.63839e-05	9.54456e-05	9.91207e-05	0.00011066	0.000104218	0.000105343	9.97344e-05	0.000102965	8.67955e-05	9.77496e-05	9.71973e-05	9.21719e-05	0.000102147	0.000114271	0.000118014	0.00011528	0.000106619
k214	1.61721e-06	1.44631e-05	4.96032e-05	7.91337e-05	0.000111506	0.000126401	0.000125269	0.0001076	0.000112204	9.63099e-05	9.9746e-05	8.21265e-05	7.30812e-05	8.10765e-05	9.25919e-05	9.68487e-05	9.00336e-05	9.44566e-05	8.38705e-05	7.99548e-05	9.67175e-05	0.000102375	0.000108205	9.762e-05	9.96271e-05	0.000116895	0.000103124	0.000101638	0.000103898	0.000103466	0.000101275	9.78802e-05	8.40278e-05	9.92074e-05	9.76534e-05	9.85371e-05	9.64533e-05	0.000113955	0.000114119	9.20924e-05	7.94323e-05	9.62105e-05	9.19112e-05	8.77679e-05	8.75619e-05	8.57103e-05	9.7913e-05	9.57782e-05	8.99712e-05
k215	5.18101e-05	3.95577e-05	2.56373e-05	2.33423e-05	2.70354e-05	2.51773e-05	3.42824e-05	4.98448e-05	4.9942e-05	4.53325e-05	4.57152e-05	4.60791e-05	4.25807e-05	4.00911e-05	4.25006e-05	4.21712e-05	3.3833e-05	3.43929e-05	3.67044e-05	3.5396e-05	4.04501e-05	3.28284e-05	3.19791e-05	3.18746e-05	3.48585e-05	3.45148e-05	2.99993e-05	3.34857e-05	3.03064e-05	3.27846e-05	2.99963e-05	2.91184e-05	3.36997e-05	2.8492e-05	2.83566e-05	2.86958e-05	2.98698e-05	2.9036e-05	2.93956e-05	2.94173e-05	2.88937e-05	2.82409e-05	2.58179e-05	2.88187e-05	2.62916e-05	2.58513e-05	2.59378e-05	2.43184e-05	2.3732e-05
ko213	3.52952e-07	1.13424e-06	4.89668e-06	1.2003e-05	2.48954e-05	3.57993e-05	4.23e-05	5.11859e-05	6.25002e-05	6.88109e-05	8.50761e-05	9.69703e-05	0.000105988	0.000118016	0.000108024	0.000116348	0.000118798	0.000107856	0.000100234	0.000115751	0.000128602	0.000130069	0.000113795	0.000106919	0.000123975	0.000130092	0.000130486	0.000127969	0.000133072	0.000135853	0.000116351	0.000119513	0.000118576	0.000121384	0.000100699	0.000100892	0.000112015	0.000102266	0.000116428	0.000106831	0.00011903	0.000113104	9.40837e-05	0.000101456	0.000111947	0.000105521	0.000109195	9.3291e-05	9.15424e-05
k214	9.67441e-07	3.9521e-06	1.77308e-05	2.2064e-05	3.62055e-05	4.91864e-05	4.94803e-05	5.85269e-05	5.74386e-05	5.73975e-05	6.63335e-05	6.76858e-05	6.99513e-05	6.81401e-05	8.16399e-05	7.78975e-05	7.95773e-05	0.000103049	9.61913e-05	0.00010035	9.09074e-05	8.90328e-05	8.51511e-05	9.25451e-05	9.65494e-05	9.74802e-05	9.40987e-05	9.29331e-05	0.000101586	9.63784e-05	9.06993e-05	8.03479e-05	8.56886e-05	8.58055e-05	8.42366e-05	8.01067e-05	7.38919e-05	8.16475e-05	7.06973e-05	6.95945e-05	7.24353e-05	7.61757e-05	8.64035e-05	8.7822e-05	7.72303e-05	7.08813e-05	6.9737e-05	7.18118e-05	6.63127e-05
k215	3.09309e-07	1.91156e-06	6.17018e-06	9.3769e-06	1.34046e-05	1.85358e-05	2.62333e-05	2.91598e-05	3.46068e-05	3.33588e-05	4.11674e-05	4.84242e-05	4.47613e-05	4.46044e-05	4.76367e-05	4.98892e-05	4.79989e-05	5.38382e-05	5.58938e-05	5.76058e-05	6.00031e-05	5.48786e-05	5.07514e-05	4.62319e-05	5.16615e-05	5.87145e-05	5.46898e-05	5.38406e-05	5.17817e-05	5.33483e-05	5.35045e-05	5.49674e-05	5.11414e-05	5.09191e-05	5.59149e-05	5.71422e-05	5.69568e-05	5.36179e-05	5.29872e-05	5.75289e-05	5.42438e-05	5.12102e-05	5.45391e-05	6.49284e-05	6.58261e-05	6.10536e-05	6.01301e-05	5.37956e-05	5.30888e-05
new environment singlecage
w293	4.52523e-06	2.15417e-05	4.86769e-05	6.21314e-05	4.06564e-05	3.35662e-05	4.88583e-05	4.39915e-05	4.21485e-05	4.76966e-05	4.78219e-05	5.1968e-05	6.82214e-05	6.48556e-05	6.9794e-05	6.51004e-05	6.84769e-05	6.91736e-05	6.82887e-05	7.27166e-05	6.04413e-05	7.12229e-05	9.19131e-05	9.15488e-05	7.74641e-05	7.47136e-05	8.41691e-05	7.78605e-05	7.73744e-05	8.19855e-05	7.45121e-05	7.36305e-05	8.25997e-05	7.9872e-05	7.29077e-05	6.84113e-05	6.60012e-05	6.39289e-05	7.19596e-05	7.6613e-05	7.39681e-05	6.9134e-05	6.95053e-05	7.2727e-05	7.34966e-05	6.16908e-05	4.73397e-05	5.27622e-05	5.2379e-05
w298	7.5199e-07	3.67264e-06	1.89389e-05	4.44445e-05	6.7198e-05	7.76165e-05	7.84025e-05	8.57865e-05	9.97428e-05	0.000106369	0.000109075	9.98513e-05	0.000102665	9.86551e-05	9.89447e-05	8.94852e-05	9.01944e-05	8.84689e-05	9.51334e-05	9.44719e-05	9.19389e-05	9.44313e-05	8.44866e-05	8.92272e-05	8.29152e-05	8.95535e-05	9.25506e-05	8.32469e-05	8.08331e-05	8.26018e-05	7.67597e-05	8.40792e-05	8.2519e-05	7.95381e-05	6.88706e-05	7.23204e-05	7.89376e-05	7.57481e-05	6.84143e-05	6.81303e-05	7.75621e-05	7.93077e-05	8.56823e-05	7.59974e-05	7.36076e-05	7.74529e-05	7.07661e-05	7.06011e-05	6.73099e-05
w301	9.27505e-07	4.05286e-06	1.40467e-05	2.94198e-05	3.8039e-05	3.74224e-05	4.13669e-05	4.48187e-05	3.95763e-05	4.09056e-05	4.27322e-05	3.9166e-05	3.66504e-05	3.54199e-05	3.00413e-05	2.88374e-05	3.78345e-05	3.22427e-05	3.39144e-05	3.89877e-05	3.69042e-05	4.01057e-05	4.45209e-05	4.21502e-05	4.56149e-05	5.05706e-05	4.62471e-05	4.87736e-05	4.66618e-05	4.16752e-05	4.28025e-05	4.49307e-05	3.73037e-05	4.64158e-05	4.7022e-05	4.21145e-05	4.75243e-05	5.23141e-05	4.03397e-05	4.02039e-05	4.10822e-05	3.88712e-05	3.87016e-05	3.95007e-05	3.77483e-05	3.68798e-05	3.494e-05	3.6586e-05	3.50576e-05
w306	9.9901e-07	2.88212e-06	1.00354e-05	1.82249e-05	2.48967e-05	3.45666e-05	4.27876e-05	5.4642e-05	5.26425e-05	5.4552e-05	5.73613e-05	5.92203e-05	6.32105e-05	6.86366e-05	6.63533e-05	6.21191e-05	6.55525e-05	7.09273e-05	7.2133e-05	8.57928e-05	9.63578e-05	8.28058e-05	8.01304e-05	7.39813e-05	7.54995e-05	8.94633e-05	9.4448e-05	9.79657e-05	9.40857e-05	8.81591e-05	8.5581e-05	9.402e-05	8.87409e-05	8.68627e-05	9.05147e-05	8.86665e-05	8.64286e-05	9.37182e-05	9.48321e-05	9.25608e-05	9.58594e-05	9.87328e-05	8.44519e-05	8.12676e-05	9.21345e-05	8.57406e-05	9.47931e-05	9.84415e-05	9.57032e-05
w310	3.09898e-07	1.19698e-06	3.64935e-06	7.63005e-06	1.16992e-05	1.85309e-05	2.35038e-05	2.43018e-05	2.67467e-05	2.68934e-05	2.69596e-05	3.1166e-05	3.07744e-05	3.25818e-05	3.86463e-05	3.69603e-05	3.78064e-05	4.17422e-05	4.80806e-05	4.40936e-05	4.56236e-05	4.71708e-05	5.57427e-05	5.56924e-05	5.33225e-05	4.79888e-05	5.67692e-05	5.32667e-05	4.90607e-05	5.09628e-05	5.62861e-05	5.60564e-05	5.76962e-05	5.56653e-05	6.26019e-05	6.10236e-05	5.66192e-05	5.39026e-05	5.25822e-05	5.89443e-05	5.72674e-05	6.50837e-05	6.10688e-05	5.39421e-05	5.17667e-05	5.60664e-05	5.44231e-05	5.29809e-05	5.05455e-05
w314	6.55266e-07	2.3132e-06	8.4335e-06	1.9434e-05	3.94953e-05	6.17093e-05	8.10709e-05	8.92938e-05	9.94431e-05	0.000119347	0.000137058	0.000133564	0.000142009	0.000146788	0.000134288	0.000148906	0.000165055	0.000172776	0.000181229	0.000168628	0.000179447	0.000181018	0.000199131	0.000224479	0.000266266	0.000258646	0.000230265	0.000231061	0.000260065	0.000303492	0.00030189	0.000288455	0.000309774	0.000348662	0.000352408	0.000308624	0.0002963	0.00029776	0.000315971	0.000296996	0.000293622	0.000331133	0.000286698	0.000270215	0.000234889	0.000248264	0.000226052	0.000221902	0.000234429
new environment cagemate
w293	2.13054e-05	4.50405e-05	7.33225e-05	6.50518e-05	6.50677e-05	6.18636e-05	6.01859e-05	6.25372e-05	5.63009e-05	5.4834e-05	5.39495e-05	5.31915e-05	4.94538e-05	4.76492e-05	5.28677e-05	4.4189e-05	4.02645e-05	3.5681e-05	3.58074e-05	3.70189e-05	3.72923e-05	3.50627e-05	3.33512e-05	3.15327e-05	2.95344e-05	2.98193e-05	2.9137e-05	2.83293e-05	2.76671e-05	2.76854e-05	2.64611e-05	2.40274e-05	2.39863e-05	2.3962e-05	2.17363e-05	2.09977e-05	2.24305e-05	2.2678e-05	2.17472e-05	2.29907e-05	2.15457e-05	1.8282e-05	1.93614e-05	2.16721e-05	2.10873e-05	2.13432e-05	2.05833e-05	2.05742e-05	1.96723e-05
w298	3.30697e-05	0.000144784	0.000227955	0.000166209	0.000148144	0.000140003	0.000105054	0.000101333	9.7664e-05	8.57372e-05	8.3191e-05	7.84798e-05	9.53729e-05	0.000101734	8.57566e-05	9.52719e-05	9.02258e-05	8.80962e-05	0.000102367	0.000104059	0.000114966	0.000101097	9.75245e-05	8.66899e-05	8.96406e-05	7.4116e-05	7.91114e-05	7.85699e-05	6.89685e-05	6.7215e-05	7.02828e-05	7.34191e-05	7.45058e-05	6.91613e-05	6.95918e-05	7.72947e-05	7.66196e-05	6.30927e-05	7.10836e-05	6.65756e-05	9.24579e-05	9.13049e-05	9.28253e-05	8.41006e-05	7.93053e-05	7.48772e-05	8.37542e-05	7.79643e-05	7.10956e-05
w301	1.76167e-05	2.38259e-05	3.58116e-05	6.34115e-05	7.45062e-05	6.47444e-05	6.00333e-05	6.16297e-05	5.8146e-05	6.72844e-05	6.11969e-05	5.35808e-05	4.21809e-05	3.76893e-05	3.37037e-05	3.0593e-05	3.26566e-05	3.25975e-05	3.07466e-05	2.95521e-05	2.53443e-05	2.98148e-05	2.91804e-05	3.2996e-05	3.46465e-05	3.49581e-05	3.52702e-05	3.90097e-05	3.72319e-05	3.71929e-05	3.61793e-05	3.49367e-05	4.09529e-05	3.74518e-05	3.71903e-05	3.38501e-05	3.40008e-05	3.57366e-05	3.64343e-05	2.84419e-05	2.68104e-05	2.43329e-05	2.56427e-05	2.47544e-05	2.24888e-05	1.95259e-05	1.76008e-05	1.59211e-05	1.63446e-05
w306	0.000194792	0.000312866	0.000435019	0.000351262	0.000206824	0.000125631	0.000123606	0.000115466	0.000135706	0.00013017	0.000124472	0.000113699	0.00012306	0.000122252	0.00013713	0.000126116	0.000125099	0.000133977	0.00012872	0.000121187	0.000143942	0.000138783	0.000142045	0.000153328	0.000136673	0.000130096	0.000124405	0.000130192	0.000127408	0.000106074	0.000120453	0.000136534	0.000131701	0.000134353	0.000128029	0.000109656	0.000105754	0.000115702	0.000127098	0.000115112	0.000121321	0.000122517	0.000119825	0.000132277	0.000110915	0.000113119	0.000114862	0.000103773	0.000107215
w310	3.871e-06	7.33352e-06	1.96046e-05	2.99979e-05	4.06356e-05	5.03719e-05	5.81853e-05	5.8192e-05	5.53772e-05	4.26517e-05	5.16936e-05	5.91346e-05	6.04996e-05	6.34271e-05	6.31442e-05	5.35536e-05	5.3453e-05	5.69121e-05	4.56248e-05	4.48092e-05	4.66158e-05	4.53663e-05	6.03765e-05	5.14e-05	4.98324e-05	4.92772e-05	5.75734e-05	6.01314e-05	5.38966e-05	6.03321e-05	5.8294e-05	4.89797e-05	5.45084e-05	5.0692e-05	5.43978e-05	6.12319e-05	5.45052e-05	5.38206e-05	5.77099e-05	5.95512e-05	5.56413e-05	5.79329e-05	5.16723e-05	4.71605e-05	4.21014e-05	5.01978e-05	4.83618e-05	4.62133e-05	5.78035e-05
w314	2.58113e-06	9.99404e-06	3.85354e-05	7.79665e-05	0.000136767	0.00016912	0.00015613	0.00018502	0.000235476	0.000264451	0.000276899	0.000315765	0.00027069	0.000232185	0.000269954	0.00027265	0.000261161	0.000349562	0.000316299	0.00026085	0.000253619	0.000252722	0.000271802	0.000284153	0.000255527	0.000221828	0.000184351	0.000170169	0.000198534	0.000170819	0.000180123	0.000201435	0.000177273	0.000178735	0.000171036	0.00014746	0.000158611	0.000154492	0.000148348	0.00014963	0.000169043	0.000154931	0.000145722	0.000146687	0.000159603	0.000156074	0.000134624	0.000128131	0.000114401
same cage with cagenate
w293	1.3611e-05	3.91676e-05	5.45718e-05	5.50676e-05	4.21639e-05	3.88352e-05	3.41011e-05	3.60046e-05	3.84945e-05	3.97281e-05	4.38785e-05	4.10772e-05	4.36898e-05	4.278e-05	4.40181e-05	4.13678e-05	4.3999e-05	4.10841e-05	3.74827e-05	4.31352e-05	4.29132e-05	3.42732e-05	5.72244e-05	6.5817e-05	5.43416e-05	5.53637e-05	4.72152e-05	4.76185e-05	5.42215e-05	5.99835e-05	5.62086e-05	6.04268e-05	5.62165e-05	5.87163e-05	6.39836e-05	6.89684e-05	5.60689e-05	5.00047e-05	6.21689e-05	6.73443e-05	4.8888e-05	6.44651e-05	5.97919e-05	4.96946e-05	4.77003e-05	4.57354e-05	4.59506e-05	5.24993e-05	4.50013e-05
w298	5.00888e-06	5.39297e-06	8.23652e-06	1.19964e-05	1.82307e-05	2.27686e-05	2.93796e-05	3.25044e-05	3.46067e-05	3.84897e-05	4.38419e-05	4.16195e-05	4.51489e-05	5.00052e-05	5.79552e-05	5.70381e-05	6.37512e-05	5.27802e-05	5.93355e-05	6.83179e-05	7.09447e-05	6.28835e-05	5.95951e-05	6.51484e-05	6.99573e-05	7.2639e-05	8.73329e-05	7.63487e-05	8.09525e-05	7.74608e-05	7.61883e-05	7.38769e-05	8.00897e-05	7.90493e-05	7.40969e-05	8.21128e-05	8.22432e-05	7.58586e-05	8.62669e-05	9.02711e-05	8.54827e-05	8.71693e-05	0.000103886	9.21063e-05	9.12613e-05	7.39064e-05	8.41377e-05	8.84672e-05	8.18514e-05
w301	2.54189e-07	6.84213e-07	2.53414e-06	5.33534e-06	1.13906e-05	1.71346e-05	2.40396e-05	2.72032e-05	2.89896e-05	2.66569e-05	3.3992e-05	3.33955e-05	3.68688e-05	4.34036e-05	4.97072e-05	4.9083e-05	5.75603e-05	5.46204e-05	6.60099e-05	6.97766e-05	6.71138e-05	6.31568e-05	6.9397e-05	7.17464e-05	8.05574e-05	8.53807e-05	9.16464e-05	7.7072e-05	7.85256e-05	6.53742e-05	6.10514e-05	6.74762e-05	7.13334e-05	7.93993e-05	7.48606e-05	7.2991e-05	6.50862e-05	7.19127e-05	7.14139e-05	5.73502e-05	6.181e-05	6.03257e-05	5.29255e-05	4.61972e-05	5.00062e-05	5.95535e-05	5.55565e-05	5.38988e-05	5.28914e-05
w306	1.56801e-06	6.25132e-06	1.7239e-05	2.9081e-05	3.78837e-05	4.0235e-05	4.49698e-05	5.05983e-05	5.28857e-05	5.89904e-05	6.2143e-05	6.60811e-05	7.75627e-05	7.75192e-05	7.12905e-05	6.79511e-05	7.71576e-05	8.31233e-05	8.10583e-05	8.34408e-05	9.68698e-05	8.70071e-05	8.48686e-05	8.51572e-05	9.11825e-05	9.77467e-05	8.99241e-05	9.91509e-05	0.000113509	0.000112412	0.000106854	0.000108653	0.000109599	0.000106536	0.000107695	0.000106447	0.000103761	0.000101937	9.22185e-05	9.7397e-05	0.000122458	0.000119243	0.000102542	0.000111341	9.98102e-05	0.000107095	0.000113145	0.000105274	9.34737e-05
w310	1.5804e-06	1.65805e-06	2.76901e-06	6.43488e-06	1.07788e-05	1.51925e-05	2.14214e-05	2.40465e-05	2.38727e-05	2.55157e-05	2.91969e-05	3.54089e-05	3.54909e-05	3.44081e-05	4.10665e-05	4.43081e-05	4.02606e-05	4.71114e-05	4.08711e-05	4.39395e-05	4.93207e-05	4.1725e-05	4.60721e-05	5.35224e-05	4.78223e-05	4.52208e-05	4.32782e-05	4.30625e-05	4.61492e-05	4.6471e-05	5.84734e-05	5.31236e-05	4.8968e-05	5.55351e-05	4.87205e-05	5.04493e-05	5.77911e-05	5.05824e-05	6.06708e-05	6.49548e-05	5.89362e-05	6.89419e-05	5.89806e-05	5.55712e-05	6.13983e-05	6.59426e-05	5.85639e-05	6.28214e-05	6.54843e-05
w314	5.22913e-06	5.61185e-06	1.04052e-05	2.33584e-05	4.4173e-05	6.70659e-05	7.87575e-05	0.00010528	0.000115413	0.000151758	0.000189303	0.000205325	0.000179854	0.000240132	0.00023287	0.000207464	0.000256836	0.000306749	0.000283898	0.000292973	0.000269711	0.000252072	0.000270265	0.000285532	0.000256146	0.000265793	0.000278873	0.00028181	0.000283983	0.000280303	0.000276039	0.000277672	0.000279817	0.000277813	0.000234394	0.000247372	0.000223407	0.000233205	0.000234234	0.000241537	0.000221815	0.0002333	0.000204949	0.000219229	0.000245184	0.000229259	0.00018276	0.000173994	0.000153662
new environment single cages
ko213	2.1325e-06	3.07044e-06	5.86255e-06	9.80301e-06	1.258e-05	1.64529e-05	2.21966e-05	2.46493e-05	1.92479e-05	2.22108e-05	2.48019e-05	2.5886e-05	2.80024e-05	2.84844e-05	3.07742e-05	2.81751e-05	2.90288e-05	3.11187e-05	3.37044e-05	2.89813e-05	3.14863e-05	3.13031e-05	3.0341e-05	3.12572e-05	3.4151e-05	3.41543e-05	3.5007e-05	3.85125e-05	3.6588e-05	3.31782e-05	3.12655e-05	3.86071e-05	3.71315e-05	3.2608e-05	3.30288e-05	3.20391e-05	3.54199e-05	3.57904e-05	3.29244e-05	3.8602e-05	4.15369e-05	3.98945e-05	3.92166e-05	3.64574e-05	3.45314e-05	4.09523e-05	4.02138e-05	4.05945e-05	4.75666e-05
ko214	7.29007e-06	6.74628e-06	8.44281e-06	1.52832e-05	2.38885e-05	2.79258e-05	3.54259e-05	4.27747e-05	4.16697e-05	5.36466e-05	7.16449e-05	8.07649e-05	8.15837e-05	9.22043e-05	0.000103556	0.000112428	0.000123839	0.000124388	0.000128388	0.000118895	9.38205e-05	9.71765e-05	0.00010926	0.000109271	8.63819e-05	9.41525e-05	8.81875e-05	8.93829e-05	9.61309e-05	9.02041e-05	9.36173e-05	0.000101207	9.97687e-05	8.86897e-05	7.63562e-05	7.93987e-05	8.12721e-05	8.03333e-05	8.281e-05	8.1589e-05	7.67851e-05	7.53265e-05	7.35622e-05	6.91519e-05	7.33237e-05	7.40963e-05	7.37343e-05	6.93501e-05	7.85123e-05
ko215	2.35074e-06	1.86032e-05	6.69668e-05	0.000137421	0.000199841	0.000291382	0.000177491	0.00015889	0.000248892	0.000125156	0.000143426	0.00016023	0.000148533	0.000168392	0.000150923	0.000144764	0.000132277	0.00013801	0.000150691	0.000167245	0.000161053	0.000155449	0.000167391	0.000154384	0.000170321	0.000146681	0.000153885	0.000162009	0.000143334	0.000137673	0.000123019	0.000131706	0.000149819	0.000149118	0.000153099	0.000143246	0.000138416	0.00012305	0.000133598	0.000136152	0.000153429	0.000118479	0.000124	0.000142526	0.000131967	0.000103632	0.000102408	0.000105499	0.00010025
ko213	1.76727e-05	2.53113e-05	5.00007e-05	6.59645e-05	8.97793e-05	9.40594e-05	0.00012658	0.000124104	0.000107959	0.000107936	9.58189e-05	8.67962e-05	0.000112239	0.000101713	9.02123e-05	8.99238e-05	9.10549e-05	8.68301e-05	8.23536e-05	6.61708e-05	7.84143e-05	7.45835e-05	7.1408e-05	8.83988e-05	8.43915e-05	7.71516e-05	8.4162e-05	9.24094e-05	0.000103918	9.94647e-05	7.87688e-05	6.76107e-05	7.16025e-05	8.92772e-05	8.43044e-05	6.92542e-05	6.86875e-05	7.91237e-05	7.66235e-05	7.60118e-05	6.6858e-05	6.5214e-05	5.57504e-05	5.56748e-05	5.84322e-05	7.08752e-05	6.26865e-05	5.73562e-05	6.08583e-05
k214	1.06378e-05	2.31455e-05	7.16143e-05	9.24675e-05	9.88728e-05	0.000116246	9.56652e-05	0.000119247	0.000115693	0.000104417	9.40261e-05	8.98416e-05	0.000100447	9.71443e-05	9.1424e-05	9.07693e-05	9.28974e-05	8.88636e-05	8.58569e-05	7.62808e-05	7.49434e-05	7.16056e-05	7.80453e-05	7.67923e-05	7.18841e-05	7.7995e-05	7.29598e-05	7.49995e-05	7.54614e-05	6.92949e-05	7.74033e-05	8.12124e-05	8.33926e-05	7.48211e-05	7.47369e-05	7.14147e-05	7.48219e-05	7.88894e-05	7.36104e-05	7.05147e-05	7.52344e-05	9.02661e-05	8.66162e-05	7.58884e-05	7.60416e-05	8.2286e-05	7.62119e-05	8.05079e-05	6.6651e-05
k215	2.24674e-05	4.15677e-05	3.87738e-05	3.80625e-05	5.60152e-05	6.28009e-05	5.88283e-05	5.58305e-05	5.02545e-05	5.56582e-05	5.98309e-05	5.48068e-05	5.56791e-05	5.34152e-05	5.12204e-05	5.20124e-05	5.40063e-05	4.91585e-05	4.20368e-05	4.73581e-05	4.24591e-05	4.53037e-05	4.43432e-05	4.56457e-05	4.31552e-05	4.98811e-05	4.45075e-05	4.71159e-05	5.10711e-05	4.06057e-05	4.5561e-05	4.33973e-05	4.39236e-05	4.79423e-05	4.6463e-05	4.73368e-05	4.46936e-05	4.71228e-05	4.4077e-05	4.11749e-05	4.48137e-05	5.03178e-05	4.85311e-05	4.74545e-05	4.70941e-05	4.28053e-05	4.01217e-05	3.68215e-05	3.71641e-05
ko213	1.56577e-07	9.36505e-07	4.23893e-06	1.34003e-05	2.56564e-05	3.12642e-05	3.69916e-05	4.98308e-05	5.14579e-05	5.59407e-05	7.29329e-05	8.46411e-05	9.09455e-05	0.000103215	9.90644e-05	0.000112438	0.000120438	9.91523e-05	0.000120402	0.000139597	0.000122817	9.95355e-05	9.95027e-05	0.000126873	0.000148915	0.000128319	0.000111464	0.000121767	0.000109921	0.000110965	0.000106661	0.000116304	0.000140346	0.000120872	0.000112001	0.000117549	0.000109784	0.000106523	0.000111323	0.00010735	9.65298e-05	0.000106976	8.85248e-05	8.22189e-05	9.89815e-05	0.000103436	9.87272e-05	0.000100899	9.62003e-05
k214	7.24709e-07	4.11374e-06	1.47247e-05	2.91143e-05	5.47727e-05	8.14565e-05	8.31979e-05	7.28659e-05	6.97014e-05	7.37354e-05	8.69092e-05	9.93873e-05	0.00010383	0.000102901	9.10298e-05	0.000104823	0.000132083	0.000134398	0.000152959	0.000181815	0.000180364	0.000182244	0.000176262	0.000188848	0.000174943	0.000174792	0.000181294	0.000159204	0.000144375	0.000152379	0.000160511	0.000152309	0.000168503	0.000158336	0.000132304	0.000132862	0.00013276	0.000136434	0.000117785	0.000114073	0.000137647	0.000126351	0.000129073	0.000136368	0.000125303	0.000117081	0.000129415	0.00013279	0.000128969
k215	1.07893e-05	1.33833e-05	1.78656e-05	2.49965e-05	3.16781e-05	3.8125e-05	4.21883e-05	4.79716e-05	4.37021e-05	3.94293e-05	4.41679e-05	4.63317e-05	3.96273e-05	4.2409e-05	3.79518e-05	3.88235e-05	3.77307e-05	3.78413e-05	3.51065e-05	3.46365e-05	3.57629e-05	3.57758e-05	3.59295e-05	3.55535e-05	3.28734e-05	3.2117e-05	3.65537e-05	3.7033e-05	2.95306e-05	2.77795e-05	3.00139e-05	3.11655e-05	3.19715e-05	2.96608e-05	2.88256e-05	2.86402e-05	2.79342e-05	2.82066e-05	2.69752e-05	2.91716e-05	3.01754e-05	3.30845e-05	3.33628e-05	2.91817e-05	2.93836e-05	3.54364e-05	3.42493e-05	3.23609e-05	3.23514e-05
panel E-F (Fig 5I-N)			delta	theta	alpha	sigma	beta	high frequency		panel N-R
FREQUENCY			0.5-4Hz	4-8Hz	8-12HZ	12-16Hz	16-24Hz	24-29Hz		wt	mean firing rate	0.453172	0.0265514	0.122268	0.11727	0.534704	0.0537438	0.130235	0	0.0865445	0.0176403	0.00240607	0.03048	0.0865939	0.0153301	0.0545251		0.00486383	0.0178115	0.0066134	0.137493	0.0566123	0.0405768	0.0985697		0.267689	0.0224152	0.0130521	0.00348601	0.0177769	0.201625	0.119389		0.195706	0.11432	0.209966	0.066937	0.38234	0.101393
ko213	sc	AVERAGE	1.79303	0.417566	0.0667497	-0.271466	-0.521312	-0.636992			count 0 to 300000	438	7	15	1	157	1	342		308	31	1	111	303	19	153		10	20	9	178	77	44	122		508	78	54	9	62	391	333		391	304	493	171	844	271
ko214	sc	AVERAGE	1.65537	1.12788	0.341914	-0.257773	-0.70072	-0.969423			count 30000 to 60000	253	15	53	2	135	1	270		140	60	9	49	138	44	120		5	57	15	389	135	136	298		1133	96	22	6	81	802	458		547	466	826	220	1630	270
ko215	sc	AVERAGE	1.95734	0.868734	0.0831822	-0.334854	-0.656669	-0.83393			count 60000 to 90000	3047	157	866	686	3947	368	528		340	56	9	113	343	65	219		16	54	18	618	198	170	433		702	12	40	14	10	616	268		819	254	567	210	960	370
ko213b	sc	AVERAGE	2.22506	0.538484	-0.243151	-0.438187	-0.571675	-0.620855		ISI	firing rate dark	0.0876	0.0014	0.003	0.0002	0.0314	0.0002	0.0684		0.0616	0.0062	0.0002	0.0222	0.0606	0.0038	0.0306		0.002	0.004	0.0018	0.0356	0.0154	0.0088	0.0244		0.1016	0.0156	0.0108	0.0018	0.0124	0.0782	0.0666		0.0782	0.0608	0.0986	0.0342	0.1688	0.0542
ko214b	sc	AVERAGE	2.10513	0.638402	-0.237338	-0.461051	-0.568028	-0.601173			firing rate light + WT	0.0506	0.003	0.0106	0.0004	0.027	0.0002	0.054		0.028	0.012	0.0018	0.0098	0.0276	0.0088	0.024		0.001	0.0114	0.003	0.0778	0.027	0.0272	0.0596		0.2266	0.0192	0.0044	0.0012	0.0162	0.1604	0.0916		0.1094	0.0932	0.1652	0.044	0.326	0.054
ko215b	sc	AVERAGE	2.11937	0.594256	-0.248563	-0.469127	-0.557149	-0.583016			firing rate light + WT	0.6094	0.0314	0.1732	0.1372	0.7894	0.0736	0.1056		0.068	0.0112	0.0018	0.0226	0.0686	0.013	0.0438		0.0032	0.0108	0.0036	0.1236	0.0396	0.034	0.0866		0.1404	0.0024	0.008	0.0028	0.002	0.1232	0.0536		0.1638	0.0508	0.1134	0.042	0.192	0.074
ko213c	sc	AVERAGE	1.58769	1.16703	0.380472	-0.215749	-0.708892	-0.993033
ko214c	sc	AVERAGE	1.42424	1.37062	0.369207	-0.294629	-0.71725	-0.948912
ko215c	sc	AVERAGE	1.53924	1.23638	0.493061	-0.227546	-0.758816	-1.00748
										ko	mean firing rate	0.887045	0.106135	1.13542	0.0185902	0.595778	1.79239			0.379946	0.314472	0.770642	0.0917551			0.589884	0.526482	0.562303	0.185014	0.927535		0.592226	0.121022
ko213	cmate	AVERAGE	1.02986	1.56337	0.732157	-0.173795	-0.767315	-1.06928			count 0 to 300000	3961	400	4391	57	2622	7582			661	638	1589	102			1935	1854	1279	481	3224
ko214	cmate	AVERAGE	1.56079	1.24784	0.276161	-0.296082	-0.696167	-0.923403			count 30000 to 60000	274	110	1179	32	247	1268			710	806	1432	282			2311	2328	1370	771	4001
ko215	cmate	AVERAGE	1.47716	1.27586	0.395104	-0.278864	-0.697122	-0.975412			count 60000 to 90000	0	0	0	0	0	0			2042	1382	3907	422			1070	584	2353	417	1158
ko213b	cmate	AVERAGE	1.58905	1.21021	0.333129	-0.261651	-0.699514	-0.97323		ISI	firing rate dark	0.7922	0.08	0.8782	0.0114	0.5244	1.5164			0.1322	0.1276	0.3178	0.0204			0.387	0.3708	0.2558	0.0962	0.6448		0.410347	0.106165
ko214b	cmate	AVERAGE	1.39319	1.36446	0.389734	-0.284067	-0.715558	-0.947101			firing rate light + WT	0.0548	0.022	0.2358	0.0064	0.0494	0.2536			0.142	0.1612	0.2864	0.0564			0.4622	0.4656	0.274	0.1542	0.8002		0.22828	0.0554268
ko215b	cmate	AVERAGE	1.78247	0.841545	0.294646	-0.27017	-0.672132	-0.862471			firing rate light + WT	0	0	0	0	0	0			0.4084	0.2764	0.7814	0.0844			0.214	0.1168	0.4706	0.0834	0.2316		0.1778	0.0588865
ko213c	cmate	AVERAGE	1.57849	1.16619	0.399607	-0.205252	-0.707095	-1.00837
ko214c	cmate	AVERAGE	1.57926	1.24436	0.336671	-0.285964	-0.72313	-0.944367
ko215c	cmate	AVERAGE	1.20323	1.44396	0.645114	-0.209821	-0.760432	-1.03268
												T.test unpaired						WT		ko
		t.test	0.0106751	0.0231539	0.0145092	0.0279931	0.033792	0.0228996				analyses	mean firinjg rate		3.54038e-07		dark versus light	0.0284921		0.105808
													firing rate during ark		2.16162e-06		dark versus light +WT	0.0210371		0.105734
													firing rate during light		6.92337e-05		light versus light + WT	0.0988162		0.46945
													firing rate during light WT		0.173724
wt293	sc	AVERAGE	1.97602	0.939986	0.128349	-0.305077	-0.709667	-0.87287
wt298	sc	AVERAGE	1.34941	1.50267	0.434849	-0.221469	-0.77922	-0.996571
wt301	sc	AVERAGE	1.74335	0.639486	-0.0402312	-0.326818	-0.532485	-0.628769
wt306	sc	AVERAGE	1.3476	1.54957	0.386254	-0.301821	-0.788434	-0.928939
wt310	sc	AVERAGE	0.825327	1.49017	0.816564	0.0573786	-0.767669	-1.09384
wt314	sc	AVERAGE	1.73152	0.92596	0.138245	-0.309674	-0.644819	-0.791174
wt317	sc	AVERAGE	1.37142	1.37032	0.471304	-0.312975	-0.728694	-0.954029
wt293b	sc	AVERAGE	2.23491	0.356046	-0.270696	-0.458486	-0.520823	-0.542346
wt298b	sc	AVERAGE	2.03095	0.94507	-0.237674	-0.517428	-0.615945	-0.654036
wt301b	sc	AVERAGE	2.22134	0.397057	-0.261966	-0.448565	-0.525076	-0.567198
wt306b	sc	AVERAGE	2.0315	0.873868	-0.297841	-0.526883	-0.58418	-0.603282																	corelation index
wt310b	sc	AVERAGE	1.86314	1.11175	-0.137463	-0.499869	-0.644166	-0.693843																	P11-WT				P11-KO
wt314	sc	AVERAGE	2.16056	0.409177	-0.267737	-0.43583	-0.517694	-0.549389
wt293c	sc	AVERAGE	2.05144	0.760782	0.123691	-0.302659	-0.683711	-0.837081	p11flx																dark	light	light + WT		dark	light	light + WT
wt298c	sc	AVERAGE	0.926956	1.6525	0.642084	-0.195191	-0.769234	-0.983921	p11flx																0.648054	0.527791	0.632324		-0.53582	-0.524302	-0.508586
wt301c	sc	AVERAGE	1.7471	1.10548	0.104322	-0.357195	-0.676541	-0.824378	p11flx																0.343157	0.284576	0.206101		-0.625771	-0.599018	-0.556467
wt306c	sc	AVERAGE	1.12547	1.64919	0.576854	-0.26891	-0.812519	-0.963877	p11flx																0.829867	0.784097	0.839337		-0.493534	-0.57849	-0.477648
wt310c	sc	AVERAGE	0.68801	1.61875	0.872537	-0.042083	-0.768105	-1.05873	p11flx																0.424496	-0.0578509	0.224937		-0.532241	-0.549279	-0.50396
wt314c	sc	AVERAGE	1.68789	0.941618	0.236046	-0.232832	-0.674214	-0.849292	p11flx																0.258933	-0.00746136	0.434518		-0.521002	-0.5131	-0.512958
			0.104448	0.135612	0.0528948	0.10963	0.0719599	0.0707983				double check these data													0.838352	0.734398	0.866368		-0.468508	-0.638475	-0.600519
wt293	cmate	AVERAGE	2.01632	0.835096	0.0894761	-0.343437	-0.682254	-0.815336																	0.404789	-0.00675448	0.236962		-0.424498	-0.534655	-0.511572
wt298	cmate	AVERAGE	1.02572	1.70217	0.522201	-0.271165	-0.765255	-0.95782																	0.314239	0.213059	0.264005		-0.697355	-0.543971	-0.584663
wt301	cmate	AVERAGE	1.9575	1.02832	0.0312399	-0.43042	-0.684207	-0.805602																	0.836002	0.69694	0.849367		-0.523628	-0.521407	-0.5521								z score
wt306	cmate	AVERAGE	1.38258	1.41656	0.533229	-0.23957	-0.804898	-0.980695																	0.366824	0.180718	0.319676		0.211202	0.149379	0.0390253
wt310	cmate	AVERAGE	0.871727	1.56467	0.803327	-0.0596142	-0.778704	-1.07308																	0.218859	0.175797	0.25784		-0.539726	-0.513627	-0.519784								p11wt								p11ko
wt314	cmate	AVERAGE	1.66238	0.979388	0.144327	-0.286408	-0.654371	-0.787558																	0.795135	0.808886	0.899414		-0.3829	-0.338922	-0.429739							Group	DARK	LIGHT	LIGHT+WT						DARK	LIGHT	LIGHT+WT
wt317	cmate	AVERAGE	1.54429	1.31149	0.405233	-0.344358	-0.750792	-0.935772																	0.471925	0.332327	0.232907		0.00510644	-0.00422117	0.000243289							1	-0.175598	-0.00188815	0.258677					2	0.1555	-1.39453	-1.55809
wt293b	cmate	AVERAGE	1.90074	0.918594	0.163351	-0.290183	-0.698587	-0.85659																	0.295477	0.211522	0.327762		-0.342863	-0.140876	-0.229273							1	0.044949	0.404541	6.3378					2	0.0987945	-1.05581	-1.70528
wt298b	cmate	AVERAGE	0.986108	1.63391	0.599856	-0.1826	-0.767256	-0.99376																	0.873754	0.803518	0.870221		-0.530796	-0.529077	-0.551999							1	0.0232657	1.0579	2.74398					2	0.10293	-1.83219	-3.36342
wt301b	cmate	AVERAGE	1.72347	1.10323	0.0769621	-0.377695	-0.657756	-0.800462																	0.31357	0.301058	0.243161		-0.557713	-0.878661	-0.673046							1	0.0160357	0.165702	7.34968					2	0.0319471	-0.149087	-0.532452
wt306b	cmate	AVERAGE	0.825565	1.83748	0.53116	-0.263818	-0.767634	-0.922582																	0.202048	0.199226	0.291891											1	-0.165953	0.249479	1.5881					2	0.16039	-1.46207	-1.70349
wt310b	cmate	AVERAGE	0.730528	1.61509	0.790867	-0.0494877	-0.753452	-1.0449																	0.855009	0.806637	0.869516											1	0.0160357	1.03654	6.93062					2	0.164972	-2.02102	-2.81348
wt314	cmate	AVERAGE	1.77539	0.84295	0.136762	-0.277831	-0.639573	-0.792308																	0.379792	0.372272	0.303366											1	-0.170537	0.164611	0.466529					2	0.0556805	-0.290963	1.23864
wt293c	cmate	AVERAGE	1.9805	0.842516	0.165048	-0.283235	-0.701029	-0.861512	p11flx																0.296602	0.226126	0.261529											1	0.0177312	0.277962	0.460854					2	0.0664519	-0.373844	1.24253
wt298c	cmate	AVERAGE	0.842396	1.67247	0.678845	-0.188739	-0.762201	-0.979084	p11flx																0.859561	0.887871	0.861363											1	-0.0987754	0.688544	0.345353					2	0.0506083	-0.35831	0.99057
wt301c	cmate	AVERAGE	1.71404	1.14543	0.108686	-0.387469	-0.673771	-0.815466	p11flx																0.315015	0.44313	0.481575											1	0.0160357	0.213366	1.0637					2	0.0458262	0.158694	2.03587
wt306c	cmate	AVERAGE	1.12292	1.63099	0.574605	-0.205932	-0.80702	-0.997585	p11flx																0.247035	0.219045	0.213547											1	0.0136469	0.303426	0.380371					2	0.189626	-0.0844062	-0.847866
wt310c	cmate	AVERAGE	0.647521	1.62356	0.881324	-0.0437988	-0.762498	-1.04723	p11flx																0.815937	0.729295	0.851895											1	0.0270086	0.149111	0.21907					2	0.100993	0.207189	-0.562333
wt314c	cmate	AVERAGE	1.76733	0.885225	0.152524	-0.289201	-0.650437	-0.803471	p11flx																													1	-0.106398	0.391278	0.860518					2	-0.206191	0.669439	1.21337
	p11flx		0.778208	0.962786	0.706075	0.601257	0.924139	0.810153																														1	-0.0534341	0.108885	0.426465					2	0.122387	0.535109	-0.0427015
	P11-WT	t.test	0.0281165	0.00552602	0.00984881	0.0833796	0.00297979	0.00731408																	0.202048	-0.0578509	0.206101		-0.697355	-0.878661	-0.673046							1	-0.00826577	-0.182658	0.256239					2	0.139604	0.101776	-0.654788
																									0.873754	0.887871	0.899414		0.211202	0.149379	0.0390253							1	-0.201405	1.07251	1.1123
	both WT and Flx		0.0251722	0.00666715	0.0124361	0.0868546	0.00651505	0.0106223																														1	-0.193664	0.478162	0.478162
																																						1	-0.0265806	0.983145	1.27706
																																						1	-0.0595711	0.665642	1.18236
chat138	sc	AVERAGE	1.86063	1.14444	0.0930976	-0.560027	-0.701656	-0.750449																														1	-0.0794651	1.33646	1.87586
chat154	sc	AVERAGE	1.80527	1.1479	-0.0456956	-0.540962	-0.655022	-0.698636																														1	-0.0591877	0.592925	0.899653
chat157	sc	AVERAGE	1.88073	0.99855	-0.0476967	-0.517611	-0.638926	-0.685176																														1	0.0114699	0.196908	0.61462
chat138c	sc	AVERAGE	1.86925	0.695127	-0.0129998	-0.483375	-0.575004	-0.607058																														1	0.0327336	0.121718	0.265365
chat154c	sc	AVERAGE	1.96344	0.90639	-0.169107	-0.534613	-0.607182	-0.629378																														1	-0.0289114	0.474146	0.715034
chat157c	sc	AVERAGE	1.76324	1.1863	-0.0274312	-0.542144	-0.657961	-0.70364																														1	-0.809174	-0.00647339	0.331761
			0.0516819	0.159589	0.0062126	7.11576e-05	0.0129718	0.000312132																														1	0.0570678	0.214238	0.405712
chat138	cmate	AVERAGE	1.94473	1.05055	0.00977484	-0.555299	-0.678525	-0.722597																														1	-0.0500113	0.767419	0.923258
chat154	cmate	AVERAGE	1.76471	1.11425	-0.127208	-0.529584	-0.620474	-0.648872																														1	0.0332023	0.25406	3.2222
chat157	cmate	AVERAGE	1.81206	1.06905	-0.0700579	-0.525104	-0.632414	-0.675259																														1	-0.140024	0.87812	1.03327
chat138c	cmate	AVERAGE	1.85414	0.645018	-0.062879	-0.464843	-0.549096	-0.577465																														1	-0.0153202	0.462391	1.07625
chat154c	cmate	AVERAGE	1.99763	0.837875	-0.191868	-0.528428	-0.594087	-0.61304																														1	-0.0574472	0.795662	0.890992
chat157c	cmate	AVERAGE	1.75665	1.21475	0.0211503	-0.547739	-0.674298	-0.724914																														1	-0.0200736	0.432019	0.980407
			0.0492824	0.114954	0.00479546	0.000147683	0.00972068	0.000357552																														1	-0.0377072	0.963925	0.614339
		t.test	0.928308	0.378018	0.138838	0.305723	0.1062	0.11306																														1	-0.0814592	0.38515	0.626543
																																						1	-0.0423725	0.28023	0.515492
																																								1.00594e-09
sert227	sc	AVERAGE	1.72417	1.03718	-0.27189	-0.491696	-0.557848	-0.583302
sert228	sc	AVERAGE	1.83449	0.987978	-0.268119	-0.503378	-0.57383	-0.597352
sert232	sc	AVERAGE	1.21619	-0.103633	-0.167272	-0.201831	-0.210282	-0.21352
sert233	sc	AVERAGE	1.29033	1.3605	-0.245239	-0.489057	-0.537434	-0.556586
sert227c	sc	AVERAGE	1.53454	1.21029	-0.237802	-0.501927	-0.561408	-0.583443
sert228c	sc	AVERAGE	1.85604	0.458894	-0.277233	-0.414293	-0.456367	-0.469959
sert232	sc	AVERAGE	1.35438	0.0232796	-0.137388	-0.250611	-0.277642	-0.287248
sert233c	sc	AVERAGE	1.16162	1.52108	-0.219992	-0.497799	-0.5511	-0.570501
sert227	cmate	AVERAGE	1.47311	1.20745	-0.258774	-0.478465	-0.542126	-0.568094
sert228	cmate	AVERAGE	1.92326	0.895022	-0.278835	-0.499458	-0.570984	-0.593854
sert232	cmate	AVERAGE	1.28743	-0.0267859	-0.152663	-0.228817	-0.247463	-0.25409
sert233	cmate	AVERAGE	1.06963	1.51081	-0.217504	-0.477191	-0.529354	-0.546912
sert227c	cmate	AVERAGE	1.5313	1.28712	-0.244296	-0.510782	-0.57636	-0.602182
sert228c	cmate	AVERAGE	1.90097	0.992953	-0.299768	-0.516811	-0.582825	-0.602895
sert232	cmate	AVERAGE	1.57427	0.339669	-0.0860188	-0.346454	-0.411662	-0.435223
sert233c	cmate	AVERAGE	1.23512	1.53896	-0.211745	-0.513631	-0.573551	-0.59622
		t.test	0.960461	0.0565024	0.291553	0.135021	0.107813	0.102724
WT	single	mean	1.63757	1.06523	0.179868	-0.316126	-0.670695	-0.810188
		sterr	0.111067	0.10045	0.0874531	0.035067	0.022781	0.0413498
	cagemate	mean	1.39353	1.29417	0.388896	-0.253419	-0.7243	-0.90899
		sterr	0.110411	0.0818026	0.065597	0.025448	0.0127079	0.0227728
KO	singlemate	mean	1.82294	0.884373	0.111726	-0.330042	-0.640057	-0.799424
		sterr	0.0965391	0.116786	0.099816	0.0336862	0.02877	0.0620949
	cagemate	mean	1.46594	1.26198	0.42248	-0.251741	-0.715385	-0.970701
		sterr	0.0758703	0.067059	0.0528242	0.0146012	0.0103281	0.020483
chat	single	mean	1.85709	1.01312	-0.0349722	-0.529789	-0.639292	-0.679056
		sterr	0.0280009	0.0770551	0.0342591	0.0108284	0.0179345	0.0214272
	cagemate	mean	1.85499	0.988582	-0.0701814	-0.525166	-0.624816	-0.660358
		sterr	0.0400273	0.0852462	0.0330896	0.0130213	0.0200728	0.0241559
sert	single	mean	1.49647	0.811945	-0.228117	-0.418824	-0.465739	-0.482739
		sterr	0.099122	0.216675	0.0180848	0.0434942	0.0504398	0.053017
	cageate	mean	1.49939	0.96815	-0.2187	-0.446451	-0.504291	-0.524934
		sterr	0.107547	0.196857	0.0248079	0.0367778	0.0416634	0.0434303
wt-P11	single	mean	9.81839e-05	6.11235e-05	2.89018e-05	1.5537e-05	6.99782e-06	3.55847e-06
		sterr	1.94112e-05	8.8715e-06	5.35643e-06	3.31157e-06	1.52005e-06	7.61997e-07
	cagemate	mean	8.70628e-05	7.89808e-05	4.78772e-05	2.7106e-05	1.16428e-05	5.69888e-06
		sterr	1.54739e-05	1.04638e-05	6.33162e-06	3.83834e-06	1.66285e-06	8.95856e-07
wt-flx/flx	single	mean	0.000102022	6.90988e-05	3.4604e-05	1.79884e-05	7.80549e-06	3.84436e-06
		sterr	1.90732e-05	1.03387e-05	6.97214e-06	3.96535e-06	1.66617e-06	8.13078e-07
	cagemate	mean	8.45515e-05	8.04505e-05	4.92782e-05	2.79949e-05	1.19405e-05	5.79389e-06
		sterr	1.55608e-05	1.08947e-05	6.49903e-06	3.89481e-06	1.66548e-06	8.86197e-07
[truncated: 266 more columns]

## Sheet: Figure 4
	PANEL A-G
average	0.00119846	-0.0808248	0.429398	0.000299733	-0.105415	0.0880362	0.00440389	-0.220452	0.114959	0.000231897	-0.0247423		0.000657397	0.0465762		0.000358843	0.0217402			0.00147225	-0.0478452	0.0597077	0.00138079	-0.310193	0.00608645	-0.00508873	0.0856768	0.000358529	7.22961e-05	-0.255363		-0.000725878	-0.973005		-0.00253555	-1.67315			0.00622339	-0.0856282	0.664712	-4.64787e-05	0.436992	0.522688	-0.00565688	0.580166	0.0416326	0.00148681	-0.0373481
mean	0.00198751	0.0541699		0.00272903	0.101833		0.00323878	0.155352		0.00043402	0.0454384		0.000357457	0.0325589		0.000682829	0.0562072			0.00185591	0.0336593		0.00309531	0.104548		0.00458537	0.178357		0.000617032	0.13		0.000466038	0.154962		0.000882111	0.340047			0.00340763	0.0990241		0.00546784	0.110928		0.00448392	0.132776		0.000585078	0.0640505
t.test	0.136338			0.305276			0.15587		t.test	0.582006			0.158873			0.703785			t.test	0.154653			0.00407912			0.61417		t.test	0.0511253			1.6887e-09			4.37089e-06			t.test	0.36514			0.000370407			8.00552e-05		t.test	0.544553
	iso back light									iso back light										GCAMP back light									GCAMP back light										RCAMP back light									RCAMP back light
	WT			WT			WT			KO			KO			KO				WT			WT			WT			KO			KO			KO				WT			WT			WT			KO
	dark light OFF			dark light on			dark light SOCIAL			dark light OFF			dark light on			dark light SOCIAL				dark light OFF			dark light on			dark light SOCIAL			dark light OFF			dark light on			dark light SOCIAL				dark light OFF			dark light on			dark light SOCIAL			dark light OFF
	BASELINE	ENTRY		BASELINE	ENTRY		BASELINE	ENTRY		BASELINE	ENTRY		BASELINE	ENTRY		BASELINE	ENTRY			BASELINE	ENTRY		BASELINE	ENTRY		BASELINE	ENTRY		BASELINE	ENTRY		BASELINE	ENTRY		BASELINE	ENTRY			BASELINE	ENTRY		BASELINE	ENTRY		BASELINE	ENTRY		BASELINE	ENTRY
	-0.0266625	0.0977262	0.124389	0.0250185	-0.0392676	-0.0642861	0.0113079	0.0997974	0.0884895	-0.00266993	-0.788562	-0.785892	0.00786606	-0.178466	-0.186332	6.25271e-05	0.0669146	0.0668521		-0.00168045	0.407053	0.408733	-0.0241527	0.314313	0.338466	0.0257162	-0.198391	-0.224108	0.00120412	0.689881	0.688677	-0.0014201	-0.9239	-0.92248	0.00084376	0.224233	0.223389		0.0267844	0.00637097	-0.0204135	-0.0172449	0.500665	0.51791	0.0133723	-0.256184	-0.269556	0.00903446	0.268866
	0.00808882	-0.0799624	-0.0880512	0.00852703	0.174851	0.166324	0.022537	-0.183265	-0.205802	0.00638785	-0.0415508	-0.0479386	0.00789133	0.184716	0.176825	0.00550949	0.0547921	0.0492826		0.000224811	-0.198498	-0.198723	0.00621413	-0.403301	-0.409515	0.0105047	-0.024372	-0.0348767	-0.00599047	-0.503835	-0.497845	-0.00232923	0.609639	0.611968	0.00447731	-0.109531	-0.114008		0.0238541	0.155337	0.131483	0.0329353	0.385654	0.352719	-0.0117779	-0.455387	-0.443609	-0.00727036	-0.719517
	0.0331191	0.118069	0.0849502	-0.00687822	0.081434	0.0883122	-0.0569543	0.726514	0.783468	-0.0174874	-0.836076	-0.818589	0.00469069	-0.127259	-0.13195	-0.00192088	-0.0709414	-0.0690205		0.0138521	0.0579562	0.0441041	0.022456	-0.320504	-0.34296	-0.0155071	-0.116118	-0.100611	0.00401798	-0.832544	-0.836562	0.00415179	0.0704452	0.0662934	0.0031471	-0.855533	-0.85868		0.00948571	0.00103684	-0.00844887	-0.0391194	0.768655	0.807775	-0.0134036	0.587603	0.601006	-0.00270268	-0.151911
	0.0359232	0.123555	0.0876318	0.0158927	0.190012	0.174119	0.00285735	0.0990943	0.0962369	-0.000474831	-0.126377	-0.125902	-0.0033235	0.00684515	0.0101686	0.00597725	-0.210137	-0.216114		0.0264829	0.259383	0.2329	0.0308199	-0.325218	-0.356037	-0.0197941	0.117848	0.137642	0.00859546	0.453058	0.444463	-0.00279012	-0.020215	-0.0174248	-0.00853867	-0.512002	-0.503464		0.0118695	-0.295678	-0.307547	0.0300283	0.387881	0.357852	-0.00199282	0.263229	0.265222	0.0109886	-0.11515
	0.018685	0.0736532	0.0549682	0.0230165	0.102712	0.0796951	0.0247081	-0.0548134	-0.0795215	-0.00664433	-0.709354	-0.70271	-0.00469754	-0.389971	-0.385273	0.00515647	-0.00440551	-0.00956198		-0.0188775	-0.0188377	3.97686e-05	0.029097	-0.307693	-0.33679	-0.0194327	0.107573	0.127006	-0.00808674	-0.029335	-0.0212482	-0.000692728	0.208895	0.209588	0.0124714	-0.567138	-0.57961		0.0311962	0.116994	0.0857981	0.0696336	0.757437	0.687803	-0.0180692	-0.543182	-0.525113	-0.00924781	-0.457242
	-0.0292631	0.0215553	0.0508184	-0.0129721	0.0631798	0.0761519	0.00850861	0.269053	0.260545	0.00519851	-0.40107	-0.406269	0.00716405	0.242506	0.235342	-0.00129027	0.867048	0.868339		0.0220474	-0.0405682	-0.0626156	0.0484343	-0.136989	-0.185423	0.0281838	0.356226	0.328042	0.00472948	0.655131	0.650402	-0.00382202	-0.209572	-0.20575	-0.00648539	1.2911	1.29759		-0.0110773	-0.0426973	-0.03162	0.0694621	0.186522	0.11706	0.0441077	-0.284033	-0.328141	0.0042214	0.113523
	0.00426562	-0.370017	-0.374283	-0.0408202	-0.0361401	0.0046801	-0.00854431	0.25434	0.262884	0.00410398	0.13744	0.133336	0.00175498	0.160994	0.159239	0.00806701	-0.724387	-0.732454		0.0159418	0.22629	0.210348	0.011218	-0.266665	-0.277883	0.0144759	0.20736	0.192884	-0.00703619	-0.639803	-0.632767	-0.000377688	-0.16443	-0.164052	0.00387164	0.710301	0.706429		-0.012686	-0.399479	-0.386793	-0.0669279	1.39993	1.46686	0.0158606	0.519715	0.503854	0.0143662	0.317794
	-0.013013	0.109451	0.122464	0.0183914	0.0374515	0.0190601	-0.0123558	-0.0828592	-0.0705034	-0.00406037	-2.22971	-2.22565	0.00492245	0.171933	0.167011	-0.00875428	-0.0239343	-0.01518		0.00101011	0.267935	0.266925	0.00156435	-0.284259	-0.285824	-0.00591301	0.305345	0.311258	-0.000871824	0.186185	0.187057	0.00262822	-0.219879	-0.222507	-0.00231106	0.918625	0.920936		0.0373276	0.129125	0.0917977	-0.0464559	1.37159	1.41804	0.0562737	-0.429311	-0.485585	-0.00984986	-0.452349
	0.0180965	0.0802305	0.062134	0.0518101	-0.0126582	-0.0644683	-0.0239208	0.0735418	0.0974627	0.00410132	0.076289	0.0721877	-0.00288113	0.550896	0.553777	-0.00125544	-0.119639	-0.118383		0.0424646	-0.160065	-0.20253	-0.0108936	-0.0819576	-0.071064	-0.0106385	0.249481	0.26012	0.00180618	0.562365	0.560559	-0.00374157	0.18809	0.191831	0.00448855	0.470689	0.466201		0.0143314	0.0283537	0.0140223	0.0157625	-0.351177	-0.36694	-0.0493891	0.444594	0.493983	0.00103565	-0.137809
	0.0231943	-0.0302073	-0.0534016	-0.0274393	-0.337705	-0.310265	0.0242607	-0.155472	-0.179733	0.00355925	0.382703	0.379144	-0.00270914	-0.265263	-0.262553	0.00427645	0.854566	0.85029		-0.00212249	0.377244	0.379367	-0.00849681	-0.113873	-0.105376	-0.0168625	0.149064	0.165927	-0.00516988	0.396275	0.401445	-0.0081433	0.173183	0.181327	0.0113497	1.61657	1.60522		0.013678	0.329225	0.315547	-0.0133413	0.702456	0.715797	0.0232267	-0.314674	-0.337901	-0.00103294	-0.162739
	-0.0101105	0.0617276	0.071838	-0.00967529	-0.11416	-0.104484	-0.00329603	-0.0523765	-0.0490805	-0.000262081	0.336079	0.336341	0.007286	-0.794776	-0.802062	0.00830075	-0.108085	-0.116386		-0.0238373	-0.0724541	-0.0486168	-0.00552767	-0.21431	-0.208783	0.01311	0.242833	0.229723	-0.00164802	-0.356885	-0.355237	0.00279291	-0.0423565	-0.0451494	-0.00317899	-0.625817	-0.622638		-0.0261597	-0.125556	-0.0993964	0.00167386	0.835351	0.833677	0.019805	0.321233	0.301428	-0.00421051	-0.0131393
	-0.0100626	-0.14289	-0.132828	-0.0185926	0.012009	0.0306016	0.0229838	0.02815	0.00516616	-0.00392423	-0.975154	-0.971229	-5.30135e-05	0.10504	0.105093	-0.00210155	0.408686	0.410788		-0.0127796	0.0140427	0.0268223	0.00243222	-0.285638	-0.28807	-0.0313714	0.101551	0.132922	0.0212894	0.46381	0.44252	0.00435365	0.17106	0.166706	-0.00584375	0.557388	0.563232		-0.00654893	-0.0749829	-0.068434	-0.00975355	1.02367	1.03342	-0.000307987	0.798171	0.798479	0.00956233	0.228698
	0.0252271	-0.00936653	-0.0345937	-0.0106097	0.287633	0.298243	-0.0166894	-0.276195	-0.259506	0.0068278	0.870462	0.863634	-0.00159941	-0.254203	-0.252603	0.000967181	0.0223817	0.0214145		0.00859085	0.125147	0.116556	0.0324925	-0.186007	-0.2185	-0.00564634	-0.00927991	-0.00363357	0.00465557	1.8752	1.87054	-0.00107567	0.641502	0.642578	0.00646848	0.0715468	0.0650783		-0.0613464	0.0425387	0.103885	0.0280953	-0.735335	-0.763431	0.0346672	0.392599	0.357932	0.00371822	1.23142
	0.0388213	-0.0897109	-0.128532	0.0144882	-0.120083	-0.134571	-0.024074	-0.140774	-0.1167	-0.00430789	0.56118	0.565488	-0.00252889	0.414342	0.416871	-0.00154209	-0.0487938	-0.0472517		-0.00756794	-0.0538513	-0.0462834	-0.0164092	0.109354	0.125763	-0.0659996	0.214675	0.280674	-0.00365185	1.41906	1.42271	0.0026042	0.808579	0.805975	0.0073437	0.779096	0.771752		-0.024234	-0.219484	-0.19525	0.0665277	-1.39457	-1.46109	-0.0179396	-0.297431	-0.279491	-0.000351708	-1.48145
	0.0183353	0.390516	0.372181	0.00761717	0.00460335	-0.00301382	0.0210478	-0.355951	-0.376999	-0.00945842	-0.33827	-0.328812	-0.00207059	0.809313	0.811383	0.00545526	-0.165457	-0.170912		0.020985	0.382434	0.361449	0.00213334	-0.550541	-0.552674	0.0120824	0.150376	0.138294	-0.00625741	-0.557384	-0.551126	-0.00629029	0.469606	0.475896	-0.00517145	-0.980053	-0.974882		0.018113	-0.0399866	-0.0580996	-0.0194049	0.500008	0.519412	0.0224938	-0.458488	-0.480982	0.00912288	-0.314451
	-0.0530659	0.0506576	0.103723	0.0192413	-0.0970847	-0.116326	-0.00742147	0.0688395	0.076261	-0.00165111	0.0682087	0.0698598	-0.000492599	0.313114	0.313607	0.000583412	0.134111	0.133527		0.000764189	-0.286055	-0.286819	0.0167108	-0.0467028	-0.0634136	0.00345251	0.184922	0.181469	-0.00325753	-0.180136	-0.176878	-0.00573588	-0.405508	-0.399772	0.00596661	1.2785	1.27253		-0.00903985	0.196099	0.205139	0.0375403	0.328193	0.290653	-0.0217602	0.952609	0.974369	0.0159827	0.371248
	-0.0205583	-0.115366	-0.0948079	0.0411058	-0.150718	-0.191824	-0.00392993	0.149	0.15293	0.00325759	-0.200964	-0.204222	0.0036309	0.29642	0.292789	-0.0044382	0.585609	0.590047		-0.00754955	-0.270214	-0.262664	0.00601391	-0.049708	-0.055722	-0.0268272	0.141984	0.168811	0.0039562	-0.0164049	-0.0203611	-0.0045998	-0.417581	-0.412981	-0.00706443	0.092733	0.0997974		-0.0140187	-0.19545	-0.181431	-0.0545815	0.750183	0.804765	0.0161824	-0.361233	-0.377416	0.000857879	0.318379
	0.0239083	-0.112844	-0.136753	-0.00335355	-0.10622	-0.102867	0.00582584	0.105371	0.0995448	-0.003088	0.888126	0.891214	-0.000842316	0.209333	0.210175	0.00729604	0.428514	0.421218		-0.0486366	0.137517	0.186154	-0.0289853	0.14901	0.177995	0.0015177	0.200054	0.198536	0.00741562	0.688049	0.680633	0.00391784	-0.843061	-0.846979	-0.000150096	0.131542	0.131692		-0.0049708	-0.177591	-0.17262	-0.0336004	0.620431	0.654031	-0.062744	2.264	2.32674	-0.00561924	-0.664129
	-0.0312919	-0.0254682	0.00582364	0.0182715	0.0167154	-0.00155609	0.019255	0.0173424	-0.00191255	-0.00320191	0.228119	0.231321	-0.00290217	0.330188	0.33309	-0.000327549	0.562199	0.562527		0.00278327	0.0507035	0.0479202	-0.00575607	-0.0134971	-0.00774104	0.0028489	2.38791	2.38506	-0.00961935	-0.030761	-0.0211416	-0.00263465	0.374075	0.37671	-0.00774276	0.0203556	0.0280984		-0.0263814	0.405489	0.43187	-0.0388669	0.859326	0.898193	-0.0559921	2.02217	2.07816	-0.000301087	0.968347
	0.0253123	-0.0573018	-0.0826141	0.0289355	0.226013	0.197078	0.020907	0.163588	0.142681	-0.00354185	0.317378	0.320919	0.000661031	-0.069794	-0.0704551	-0.00308507	0.486941	0.490026		0.0286999	-0.0667087	-0.0954086	0.0281749	-0.00339687	-0.0315718	0.00343863	1.36555	1.36211	0.0141409	0.294128	0.279987	-0.00122154	-0.574141	-0.572919	-0.00171372	-1.37638	-1.37466		-0.0188983	-0.0262166	-0.00731836	-0.0183444	0.390775	0.409119	-0.0329641	1.8249	1.85786	0.00177957	0.88569
	-0.0494932	0.0621066	0.1116	-0.0129905	0.172867	0.185857	0.0095705	-0.161443	-0.171013	0.00276957	-0.419168	-0.421937	0.00527904	0.573793	0.568514	-0.0028289	-0.102775	-0.0999465		0.00729114	0.143459	0.136168	-0.0498683	-0.121753	-0.0718851	-0.00380611	0.249443	0.253249	0.00128344	-0.589847	-0.59113	9.04744e-05	0.689773	0.689683	0.00169366	-0.0500733	-0.0517669		0.0263957	-0.106115	-0.132511	0.0497026	0.753835	0.704133	-0.0519855	1.90113	1.95312	-0.000826479	-0.479942
	0.0191157	0.363007	0.343892	-0.0160811	-0.0634037	-0.0473226	-0.00696353	-0.18065	-0.173686	0.00133732	-0.282253	-0.283591	-0.00631318	-0.334421	-0.328107	0.00211642	-0.60911	-0.611226		-0.0317657	-0.118119	-0.0863529	0.0290709	-0.168017	-0.197088	-0.00418048	-6.42604	-6.42186	0.00139114	0.516001	0.51461	0.00276047	0.286073	0.283313	1.81305e-05	-0.354039	-0.354057		0.0100961	0.326687	0.316591	0.00970757	1.05227	1.04256	-0.0475638	1.77387	1.82143	0.00365201	0.0918082
	0.00706226	-0.0291255	-0.0361878	0.00150507	-0.0897034	-0.0912084	0.0112631	0.272892	0.261629	-0.00310659	0.407169	0.410275	0.00194218	0.615211	0.613269	0.00257913	-0.888705	-0.891284		-0.00452546	-0.17729	-0.172764	0.0358834	-0.0314548	-0.0673383	-0.00780968	0.845707	0.853517	0.00490825	0.600462	0.595554	-0.00312234	-0.534885	-0.531762	-0.00907662	0.286812	0.295889		-0.0431689	-0.156615	-0.113446	-0.0232417	1.29251	1.31575	-0.0337503	1.55985	1.5936	0.000659604	0.107712
	-0.0209152	0.0567047	0.0776198	0.0413199	0.232977	0.191657	-0.00124204	-0.199079	-0.197837	0.00396492	0.497748	0.493783	-0.00146042	-0.386992	-0.385532	-0.000149794	0.422619	0.422769		-0.00237877	0.240162	0.24254	0.0334692	0.163754	0.130285	0.0399291	-0.550652	-0.590581	0.00242136	0.974332	0.97191	-0.00510246	0.402867	0.407969	0.00296483	0.430864	0.427899		0.0131452	0.196872	0.183727	0.00715992	1.65486	1.6477	0.00709288	1.04701	1.03992	0.0118171	0.407046
	-0.0103207	0.0303933	0.0407139	0.0203403	-0.276916	-0.297257	-0.0331852	0.041008	0.0741932	0.00337958	-0.0904737	-0.0938533	0.000330326	0.547066	0.546736	-0.00518162	0.0540503	0.059232		0.0209267	0.285318	0.264392	-0.0238863	0.294001	0.317888	0.0326726	-0.12575	-0.158423	0.000970429	0.878253	0.877282	0.00331377	0.469286	0.465972	0.00168268	0.557668	0.555985		-0.00162696	0.0919909	0.0936178	-0.0772488	1.08673	1.16397	-0.0392204	0.956312	0.995532	0.000986229	0.164253
	0.00546456	0.411468	0.406003	0.0477477	0.0370878	-0.0106599	-0.0141118	0.00411252	0.0182243	0.00271212	0.711709	0.708997	-0.00658645	-0.252322	-0.245735	0.00552355	0.155244	0.14972		-0.00276686	-0.244702	-0.241936	-5.40929e-05	-0.124583	-0.124529	-0.0674795	1.41741	1.48489	0.000537084	-0.218655	-0.219192	0.00189401	-0.169535	-0.171429	-0.00518942	0.284955	0.290144		0.0380738	0.11819	0.0801161	-0.0394725	0.594174	0.633646	-0.0193724	3.47573	3.4951	0.00169358	0.714941
	-0.0485741	0.00922438	0.0577985	0.00648114	-0.00827685	-0.014758	0.0129375	0.196058	0.18312	0.00251973	0.736431	0.733911	-0.00352561	0.140002	0.143528	-5.65786e-06	0.36184	0.361845		0.0227997	0.0560201	0.0332204	0.0122858	-0.202252	-0.214538	0.0469982	-0.821346	-0.868344	-0.00110656	0.811669	0.812776	-0.00573793	-1.09168	-1.08594	-0.00701396	-0.829602	-0.822588		-0.0151639	0.223394	0.238558	0.0497278	-1.06522	-1.11495	-0.0625547	1.14302	1.20558	0.00945757	-0.320339
	-0.0501436	-0.0780684	-0.0279248	0.0232377	0.138032	0.114794	0.0209448	-0.0222339	-0.0431787	-0.000389141	0.177655	0.178044	0.000587708	0.020989	0.0204013	0.00552256	-0.0413943	-0.0469168		0.00531923	0.0900502	0.084731	-0.00541968	0.00789608	0.0133158	-0.0952697	-0.613863	-0.518593	0.00153929	0.505871	0.504332	-0.0106751	-0.411454	-0.400779	0.00414716	0.403675	0.399528		0.0270081	0.0444983	0.0174902	-0.02075	1.65627	1.67702	-0.0426482	1.82073	1.86338	0.00570964	-0.242582
	-0.0122276	-0.0685732	-0.0563455	-0.0731237	0.0562329	0.129357	0.014224	0.0329438	0.0187199	0.00337602	0.883331	0.879955	-0.00873731	-0.0112524	-0.00251513	0.000891821	-0.33327	-0.334162		0.0154833	0.255391	0.239908	0.00752592	-0.161882	-0.169408	-0.0142497	-0.25846	-0.24421	-0.0100322	0.578903	0.588935	0.00162194	1.15393	1.15231	0.00659379	0.387798	0.381204		0.025935	0.0473568	0.0214218	-0.0278365	1.10502	1.13286	-0.0111447	2.20766	2.21881	-0.00152743	0.365188
	0.0239634	0.283979	0.260015	0.0104013	-0.178922	-0.189323	0.0191414	-0.064218	-0.0833594	-0.00856155	-0.46696	-0.458399	-0.0152635	-0.194056	-0.178793	-0.00978573	-0.218223	-0.208438		0.0307228	-0.438183	-0.468906	0.000942466	-0.19393	-0.194872	0.016356	0.16557	0.149214	-0.00559888	0.0625165	0.0681154	0.00285324	0.877835	0.874982	0.0116397	0.678039	0.666399					-0.048497	0.665884	0.714381	-0.0359311	0.602526	0.638457	-0.00401967	0.9617
	-0.0148178	0.272382	0.2872	0.014286	-0.170856	-0.185142	0.0280329	0.102586	0.0745526	-0.0106764	0.300419	0.311096	-0.00489301	0.32294	0.327833	-0.0131802	-0.781186	-0.768006		-0.00168407	0.193541	0.195225	-0.00551361	0.021044	0.0265576	-0.00347048	-0.521937	-0.518467	-0.0134308	-0.167029	-0.153598	-0.00390362	-0.205445	-0.201541	0.00520063	-0.9827	-0.9879		0.00491547	0.208571	0.203656	0.00885348	0.566313	0.55746	0.0230774	-0.115185	-0.138263	0.000695791	0.985527
	0.0030353	0.0734322	0.0703969	-0.00281451	0.0898447	0.0926592	0.0198715	0.285279	0.265408	0.0061485	-0.711096	-0.717244	0.00529915	0.258517	0.253218	0.00885771	0.185853	0.176995		0.00693254	0.0438557	0.0369231	-0.0162834	0.503423	0.519707	-0.0148384	-0.0245791	-0.00974079	-0.00333545	0.593705	0.59704	0.00550851	0.856261	0.850753	-0.00316334	-0.960798	-0.957634		-0.0194454	0.121041	0.140487	-0.0300906	-1.19048	-1.16039	0.0267969	0.149085	0.122288	0.00661337	-0.0274969
	-0.00219901	0.185926	0.188125	0.0218448	-0.0327752	-0.05462	-0.0097818	-0.102556	-0.0927741	-0.00180156	0.925163	0.926964	-0.00035463	-0.249934	-0.249579	0.00469154	0.512473	0.507782		-0.0248784	0.16474	0.189619	0.000988435	-0.341539	-0.342528	-0.0523567	0.156621	0.208978	0.00461195	-0.695886	-0.700498	0.00409301	0.411742	0.407649	-0.00257601	-0.453689	-0.451113		0.0202833	-0.331918	-0.352201	0.0355831	-0.216807	-0.25239	-0.021811	0.180151	0.201962	-0.00694426	-0.855159
	0.000991645	-0.0341917	-0.0351833	0.00529904	0.336748	0.331449	0.0015003	-0.171839	-0.173339	0.00363014	0.786413	0.782782	-0.00391439	0.661534	0.665449	0.00641451	-0.0562879	-0.0627025		-0.018156	-0.125431	-0.107275	0.0088427	0.0813324	0.0724897	-0.0339305	0.471055	0.504986	-0.00847947	0.306184	0.314664	-0.0110782	-3.38207	-3.37099	0.00301393	-0.15747	-0.160484		-0.0254132	-0.466952	-0.441539	-0.00816965	0.906853	0.915022	-0.00856112	0.15003	0.158591	0.00840768	0.115564
	-0.0321772	-0.0953961	-0.063219	0.0114483	0.0469467	0.0354984	0.0123985	0.357558	0.345159	-0.0113558	-0.117941	-0.106585	-0.00234986	0.887123	0.889473	-0.01341	-0.413765	-0.400355		0.0182165	-0.252117	-0.270333	-0.0301404	0.0591711	0.0893115	0.0347937	0.608368	0.573575	0.00093761	-0.0963736	-0.0973112	0.0032095	-0.0336436	-0.0368531	0.000547335	-0.955747	-0.956294		0.00321336	-0.221804	-0.225018	0.0220683	1.15365	1.13158	0.0200922	0.146087	0.125994	-0.00209906	-0.099479
	0.0105618	-0.33527	-0.345832	-0.00706878	0.203918	0.210987	-0.00681252	-0.062586	-0.0557734	0.010537	-0.507672	-0.518209	-0.00946084	-0.412399	-0.402938	0.00657069	0.0509057	0.044335		0.00655646	0.175929	0.169373	-0.0290495	0.0143216	0.0433711	-0.00335775	-0.056675	-0.0533173	0.00147331	0.962927	0.961454	-0.00767315	-0.529282	-0.521609	0.00527355	-0.0295339	-0.0348074		0.00528442	0.188434	0.183149	-0.0199148	0.720333	0.740248	-0.0153665	0.216399	0.231765	-0.00382379	0.693574
	-0.0114348	0.0932905	0.104725	-0.0165995	-0.121189	-0.10459	0.0119672	0.158095	0.146128	-0.00594666	-0.348513	-0.342566	0.0083251	0.3479	0.339575	-0.0042442	-0.0435014	-0.0392572		0.0174391	0.0262246	0.00878547	0.0199656	-0.168541	-0.188506	-0.0735641	0.179493	0.253057	-0.00858233	0.848524	0.857106	0.00272272	0.0573715	0.0546488	-0.00739814	-0.978882	-0.971484		0.0233455	0.0739283	0.0505828	0.0916061	-1.8647	-1.95631	-0.00620741	0.360129	0.366336	0.00713126	0.829796
	0.0212413	-0.185113	-0.206354	0.0116837	0.0474497	0.0357659	0.0011566	-0.326293	-0.32745	0.0103174	0.950053	0.939735	0.00198966	0.752744	0.750754	0.00257593	0.0792472	0.0766713		-0.0427055	0.183798	0.226503	-0.0165836	-0.0734694	-0.0568858	0.00527187	0.0285566	0.0232847	0.00177048	0.999521	0.997751	-0.00311618	0.126268	0.129384	-0.000925204	-0.54066	-0.539735		0.000336031	0.208678	0.208342	0.0144052	1.03506	1.02066	0.026682	0.0417014	0.0150194	-0.00990022	-1.74641
	0.00621166	0.140337	0.134125	-0.0129856	-0.0270717	-0.0140861	0.0358736	-0.0399898	-0.0758634	-0.00843839	0.0155637	0.0240021	-0.0048314	0.117625	0.122456	0.0019805	-0.299671	-0.301652		0.00225441	0.000357761	-0.00189665	-0.0299617	0.268142	0.298104	0.00532536	0.134591	0.129266	0.00371232	-0.950214	-0.953926	0.00404082	0.200458	0.196417	0.00354549	0.697787	0.694242		-0.00595366	-0.0842393	-0.0782856	-0.030993	0.258837	0.28983	0.00118701	-0.263644	-0.264831	-0.0114231	-0.686358
	0.0214217	0.440373	0.418951	-0.00360655	-0.170254	-0.166647	-0.011472	-0.0625951	-0.051123	0.00145059	-0.583726	-0.585177	0.00031459	0.0295715	0.0292569	0.00391536	0.392954	0.389039		-0.00431948	0.0040079	0.00832737	-0.00136161	0.269188	0.27055	0.0409927	-0.390421	-0.431413	-0.00717275	-1.95832	-1.95115	0.0045991	0.137647	0.133048	-0.00983656	-3.00475	-2.99492		0.00899164	0.141328	0.132336	-0.0245619	-0.258235	-0.233674	0.0641632	-0.428978	-0.493141	-0.0130284	-3.0201
	0.0332954	0.26558	0.232285	0.000460368	-0.0116416	-0.012102	0.000255257	0.0523037	0.0520484	-0.000182752	1.28338	1.28357	0.00334924	0.739591	0.736242	-0.00188645	-0.215399	-0.213512		-0.00520739	-0.0236812	-0.0184738	-0.00166579	-0.198627	-0.196961	0.0387224	-0.304049	-0.342771	0.00453774	-0.440702	-0.44524	0.00417671	-0.117358	-0.121535	-0.0092035	-1.94364	-1.93444		-0.000146064	0.316312	0.316458	0.00467388	0.753056	0.748382	-0.0196665	-0.268822	-0.249156	-0.00372841	-0.577717
	0.028631	-0.105727	-0.134358	-0.0216462	-0.290186	-0.268539	-0.0122471	-0.0997134	-0.0874664	0.00245154	0.648782	0.646331	0.0101219	0.709406	0.699284	0.00244978	-0.898812	-0.901261		-0.00792741	-0.0514794	-0.043552	-0.0453989	-0.360162	-0.314763	0.000630934	0.294024	0.293393	0.00512623	0.404278	0.399151	0.000811414	-0.639909	-0.64072	0.00255369	-0.231011	-0.233565		-0.00681983	-0.147145	-0.140325	0.0348296	0.381571	0.346742	0.0228686	-0.326152	-0.349021	-0.00661659	-0.486936
	0.0121198	-0.135994	-0.148114	-0.0597844	0.0544025	0.114187	-0.025175	0.800647	0.825821	0.00967499	-0.174324	-0.183999	-0.00223994	0.806422	0.808662	0.00385586	0.350283	0.346427		-0.00915419	-0.136892	-0.127738	0.0132752	0.138402	0.125126	-0.00559313	0.193143	0.198737	-0.00545433	-0.758425	-0.752971	0.00120629	0.498448	0.497242	0.000745456	0.560624	0.559878		0.0117225	1.01453	1.00281	-0.0131128	0.415702	0.428814	-0.00644163	0.582814	0.589255	-0.00153865	0.679496
	0.00768879	-0.102155	-0.109843	0.0240139	0.112725	0.0887111	-0.0445434	1.13856	1.18311	0.00785561	0.67005	0.662195	-0.000940955	-0.938962	-0.938021	-0.0074359	-0.41699	-0.409554		0.0238371	-0.165012	-0.188849	0.0197214	0.0831636	0.0634422	-0.00166437	0.208903	0.210568	0.00249229	1.68516	1.68266	0.00602743	-0.156951	-0.162979	-0.011158	-1.99109	-1.97993		0.0537167	0.0739733	0.0202565	0.0304395	-0.755339	-0.785778	-0.0427418	1.1867	1.22944	0.00218241	0.349353
	-0.0169731	-0.0131661	0.00380699	-0.00784909	-0.151034	-0.143185	-0.00354486	0.0454483	0.0489931	0.000324089	-0.481228	-0.481552	0.00447541	0.649776	0.645301	-0.00492754	-0.482521	-0.477593		0.0125771	0.153729	0.141152	0.0028866	-0.0628478	-0.0657344	-0.00645333	2.86175	2.8682	-0.00779793	-1.38268	-1.37489	-0.00789626	-1.28042	-1.27252	-0.00173918	0.688946	0.690685		-0.00702206	0.262424	0.269446	-0.0265638	0.674898	0.701462	0.0232919	1.145	1.12171	0.00531298	1.34971
	0.00198737	-0.0612919	-0.0632793	0.00121794	0.463716	0.462498	0.0528418	-7.89571	-7.94856	0.00940129	0.947724	0.938323	0.000159672	-0.0948973	-0.095057	-0.00727775	-0.0218888	-0.014611		-0.00836662	0.103845	0.112211	0.0030278	-0.263434	-0.266462				0.0101883	1.48963	1.47944	-0.00144992	-0.252823	-0.251373	-0.00456878	0.414508	0.419077		0.0604554	-2.32002	-2.38048	-0.00238604	0.246919	0.249305	0.0218312	-0.113503	-0.135334	-0.0024369	1.75304
	0.0214418	-0.0237188	-0.0451606	0.0284131	-0.0372427	-0.0656559	0.0564532	-0.121878	-0.178331	-0.00197735	0.627987	0.629965	0.00321226	-0.190826	-0.194039	0.00145954	0.0911738	0.0897143		0.00889175	0.115253	0.106361	0.0286091	0.456487	0.427877				-0.000912043	-1.01469	-1.01378	0.0037295	-0.12185	-0.125579	-0.0128567	-4.86471	-4.85185		0.0155079	1.15989	1.14438	0.0207367	0.122662	0.101926	0.00476552	0.189833	0.185068	0.00101142	-0.354542
	-0.0107332	0.126514	0.137247	-0.00875677	-0.015992	-0.00723519	0.0454914	-1.88695	-1.93244	0.00395994	-0.50228	-0.50624	-0.0025734	-0.424074	-0.4215	-0.0135647	-0.907915	-0.89435		-0.00235816	-0.104146	-0.101788	-0.060035	-0.332989	-0.272953				0.0135484	1.20866	1.19511	0.00110883	-0.122309	-0.123418	-0.012089	-4.60054	-4.58845		-0.00217823	0.332562	0.33474	0.0170966	-0.0586537	-0.0757503	-0.00806059	1.53761	1.54567	-0.00270208	-0.0798191
	0.00525248	-0.219059	-0.224312	-0.0304361	-0.102801	-0.0723649	0.0231825	-1.16105	-1.18423	-0.00627732	-0.670952	-0.664675	-0.00584423	-0.33761	-0.331766	0.000405763	0.212695	0.21229		0.0351264	0.104889	0.069763	0.00571581	-0.605348	-0.611064				-0.0024493	0.19117	0.19362	0.00201177	-0.0189844	-0.0209962	-0.0137539	-9.14903	-9.13527											0.00680591	-0.264177
	-0.0488879	0.332541	0.381429	0.0117304	0.0531066	0.0413761	0.0340002	0.0917623	0.0577622	0.00562031	0.543919	0.538299	0.0071616	-0.107757	-0.114919	0.00116269	0.48548	0.484317		-0.0448054	0.34943	0.394235	0.0320515	-0.353635	-0.385686				-0.00254034	1.07884	1.08138	0.000353941	-0.45391	-0.454264	-0.0109087	-3.43794	-3.42703		0.00301211	0.371904	0.368892							-0.0104247	0.605692
	0.0298336	-0.0653552	-0.0951888	-0.0622068	-0.0384822	0.0237246	-0.0264915	0.761576	0.788068	-0.00483789	0.425473	0.430311	0.000902651	0.170318	0.169416	-0.00886274	0.481612	0.490475		0.0158145	-0.209904	-0.225718	0.00835742	-0.124949	-0.133306				0.00620038	-0.6497	-0.6559	-0.00592673	0.879232	0.885159	0.0125599	4.26532	4.25276											0.0161587	-0.690462
	0.012073	0.115655	0.103581	0.0258483	0.0729382	0.0470899	0.048815	-1.51148	-1.56029	-0.00179699	0.553182	0.554979	0.0041001	-0.453832	-0.457932	0.00559823	0.841956	0.836358		0.0438769	0.0635633	0.0196863	0.0325963	0.193875	0.161279				0.00700629	0.745987	0.738981	-0.00250524	0.754308	0.756813	0.0023296	0.815655	0.813326		-0.00852888	0.942296	0.950824							0.00713625	-0.0423477
	0.00874457	0.0749045	0.06616	-0.002879	0.289177	0.292056	0.0279567	-0.655656	-0.683613	-0.000425952	-0.594394	-0.593968	0.00595069	0.221605	0.215654	-0.00194472	0.410078	0.412023		0.00222422	0.515778	0.513554	0.011042	0.0479516	0.0369096				0.00500636	-0.0167474	-0.0217538	0.00560876	0.807456	0.801847	-0.0115554	-6.15561	-6.14405		0.0394198	-0.725129	-0.764549							-0.00366802	-0.412687
	-0.0380246	-0.279393	-0.241369	-0.0148193	-0.0705263	-0.055707	-0.0636549	-2.53442	-2.47077	0.00759249	0.0726446	0.0650521	0.00429268	-0.462956	-0.467249	0.00744497	0.723053	0.715608		0.033855	0.152287	0.118432	-0.00631904	-0.223683	-0.217364				0.00365556	2.1331	2.12945	0.00120349	-0.287387	-0.28859	0.00519091	-8.44851	-8.4537		0.024575	1.50601	1.48143							0.000667034	-0.724282
	0.0045447	-0.00404024	-0.00858494	0.00817998	0.156342	0.148162	-0.0198701	0.487483	0.507353	0.00409252	-0.0224637	-0.0265562	0.00217334	-0.883199	-0.885373	0.00635562	0.3038	0.297444		-0.0140127	-0.101664	-0.0876514	0.00169539	-0.089575	-0.0912704				0.0123975	-1.34716	-1.35956	-0.000892323	1.83196	1.83285	-0.0057939	-3.05836	-3.05257		-0.00680905	1.41305	1.41986							0.0070236	-0.235259
	-0.0457268	0.287101	0.332827	-0.0480118	-0.159968	-0.111956	-0.014484	0.663334	0.677818	0.00552166	0.431006	0.425485	0.0015445	0.365978	0.364433	0.00164276	-0.995949	-0.997592		0.0328408	-0.328462	-0.361303	-0.00148457	0.0996914	0.101176				-0.00617377	0.522283	0.528457	-0.00781939	-2.33766	-2.32984	0.0084789	1.48881	1.48033		0.0687894	-0.25141	-0.3202							0.00234643	0.321532
	-0.00508445	-0.414992	-0.409907	0.0186521	-0.266778	-0.28543	-0.00825989	-1.98889	-1.98063	0.0034073	-0.503758	-0.507165	-0.00859323	0.366002	0.374595	0.0084918	0.976426	0.967935		-0.00531439	0.00779414	0.0131085	0.0250296	-0.0784953	-0.103525				0.0101138	-0.190351	-0.200465	-0.00928064	-2.15597	-2.14669	0.000569937	-1.81386	-1.81443		-0.0654858	3.03559	3.10108							0.00894294	-0.512084
	0.00515991	-0.126464	-0.131624	-0.00308454	-0.293762	-0.290678	0.0363684	-0.324482	-0.360851	-0.00198144	-0.359469	-0.357487	-0.00917784	0.200532	0.20971	-0.0121454	-0.585029	-0.572884		-0.0214215	-0.0984382	-0.0770167	-0.0338906	-0.22783	-0.193939				0.00573106	-0.136496	-0.142227	-0.00637348	-2.39995	-2.39358	-0.00631446	-9.28098	-9.27466											0.00966578	-1.57373
	0.0370622	0.103287	0.0662246	0.00153543	0.214304	0.212769	0.01041	0.322472	0.312062	-0.000849183	0.587868	0.588718	-0.00057193	0.275478	0.27605	-0.00572665	0.961259	0.966985		0.0238188	-0.29649	-0.320309	0.0344443	0.0716444	0.0372002				-0.000272182	0.665575	0.665847	-0.000567576	0.0743635	0.0749311	0.00494445	-1.92308	-1.92803											-0.00132098	-0.103369
	0.0167864	0.226171	0.209384	0.0156112	2.72485	2.70924				0.00232895	-0.118984	-0.121313	0.00817629	0.31228	0.304103	0.00590227	0.747084	0.741182		-0.00565131	-0.0223819	-0.0167306	0.0223436	-0.204527	-0.226871				0.00662297	0.404206	0.397583	-0.0129736	-4.25008	-4.23711	-0.018267	-11.1852	-11.1669											0.00569553	-1.04093
	-0.0133344	-0.0240589	-0.0107245	0.00454023	-0.113172	-0.117713				-0.000490848	-0.784237	-0.783746	-0.000665243	0.434984	0.435649	0.00179273	-0.332385	-0.334178		-0.0121864	-0.150408	-0.138222	-0.0187331	-0.405388	-0.386655				-0.000361401	-0.482727	-0.482366	-0.00409308	-2.38815	-2.38406	0.012751	2.46472	2.45197											0.00354774	-0.276065
	0.0326316	-0.236552	-0.269184	0.00155907	0.154924	0.153365				-0.00850829	0.265381	0.273889	-0.00759027	0.338606	0.346196	-0.00448644	-0.514308	-0.509822		-0.000819943	-0.20843	-0.20761	-0.0705521	0.0155143	0.0860664				-0.00231989	0.0249824	0.0273023	0.006833	0.359155	0.352322	-0.0125151	-6.09589	-6.08338		-0.0609411	3.23906	3.3							-0.0164994	-0.605949
	-0.0172717	0.0165656	0.0338374	0.0164517	-0.300345	-0.316797				-0.00327198	-0.0336898	-0.0304178	-0.00435664	0.449356	0.453713	0.00413833	-0.0696605	-0.0737988		0.00176659	-0.0267587	-0.0285253	0.025546	0.134774	0.109228				-0.00927458	-0.985964	-0.976689	-0.00176037	-2.82325	-2.82149	-0.0128346	-3.79212	-3.77928		0.0361752	-0.505384	-0.541559							-0.00434471	0.257392
	0.0351095	-0.417387	-0.452496	0.0157074	0.0660641	0.0503567				-0.00760886	-0.314671	-0.307062	0.00511914	0.651551	0.646432	-0.00426074	-0.156191	-0.15193		0.00371003	0.145259	0.141549	0.00533687	-0.373301	-0.378638				0.0104544	0.721283	0.710829	-0.000962383	1.3411	1.34206	-0.0113714	-2.70367	-2.6923		0.0336472	-0.555622	-0.589269							-0.00290552	-0.0301213
	-0.00469453	0.385382	0.390076	-0.0200668	0.0972379	0.117305				0.00501419	0.234654	0.22964	-0.0020226	0.594164	0.596187	0.00976489	0.293817	0.284052		-0.0564996	-0.0576465	-0.00114696	0.022111	0.150933	0.128822				0.0090656	0.920849	0.911783	0.00301643	-0.273696	-0.276713	-0.0156857	-7.60088	-7.58519		-0.00793688	-1.40033	-1.39239							0.00326505	0.30399
	-0.0427246	0.0907448	0.133469	0.00648374	-0.0510491	-0.0575328				0.000877643	-0.0293053	-0.0301829	0.00510617	0.605418	0.600311	-0.000635886	-0.0706815	-0.0700456		-0.024405	-0.125774	-0.101369	0.0423401	0.102005	0.0596648				-0.00560686	-0.293327	-0.28772	0.00492696	0.780414	0.775487	-0.0138391	-5.75266	-5.73883		-0.0357572	1.45049	1.48625							-0.00650089	-0.918541
	0.0292624	-0.0198548	-0.0491172	0.020803	0.043792	0.022989				-0.00150848	-0.214266	-0.212758	-0.0058058	0.197574	0.20338	-0.00254459	-0.774006	-0.771461		0.0191652	-0.118737	-0.137902	-0.00498822	-0.154418	-0.14943				0.0037296	0.806798	0.803068	0.0103199	-0.511002	-0.521322	0.00975902	-4.74985	-4.75961		-0.0298102	0.448805	0.478615							0.00508815	-0.117386
	0.0145553	0.0850822	0.070527	-0.0146352	-0.395223	-0.380588				-0.00168006	0.418148	0.419828	0.00243358	0.643904	0.641471	0.000225945	0.199089	0.198863		-0.0172083	0.130245	0.147453	-0.0671791	0.286215	0.353394				0.00731145	-0.76268	-0.769992	0.00536851	0.605636	0.600268	-0.00597147	-5.02238	-5.01641		0.0398652	-1.68041	-1.72027							-0.00852669	-0.579546
	0.0105171	0.0514863	0.0409692	-0.0132935	-0.00102694	0.0122665				0.00665788	-0.288917	-0.295575	0.00757583	1.47949	1.47192	-0.000348662	-0.276791	-0.276442		0.0252646	-0.191993	-0.217258	0.00133139	-0.392539	-0.39387				-0.00789885	0.141521	0.14942	0.00368615	-2.45992	-2.4636	-0.0190002	-12.4694	-12.4504		0.0507482	-1.24492	-1.29567							-0.00946776	-1.1717
	0.0141567	0.00606454	-0.00809216	0.0351654	0.0503152	0.0151498				-0.00806283	0.478269	0.486332	-0.00160768	-0.556197	-0.554589	0.00194107	-0.35809	-0.360031		0.00940402	-0.137169	-0.146573	-0.0535743	0.561408	0.614982				-0.00225285	-1.3672	-1.36495	-0.00770126	0.102543	0.110244	-0.016206	-5.07758	-5.06137		-0.000576035	-0.553388	-0.552812							0.00612353	-0.846824
	0.0284675	-0.180767	-0.209234	-0.00377137	0.229204	0.232975				0.00604634	0.140049	0.134003	-0.00188183	0.282146	0.284028	0.0091037	0.119085	0.109982		-0.000896816	-0.262759	-0.261862	-0.0298048	0.644473	0.674277				-0.00461673	0.171651	0.176267	0.00343373	-1.84778	-1.85122	-0.0026569	-3.29082	-3.28816											-0.00663856	0.162802
	0.0217744	0.0464233	0.0246489	-0.00641991	0.0677199	0.0741398				0.00442558	0.190749	0.186324	0.011134	0.956306	0.945173					0.0180831	-0.0172026	-0.0352856	0.0193794	-1.03983	-1.05921				-0.00673227	-0.678884	-0.672152	-0.00551139	-2.06783	-2.06232	-0.0124984	-5.03738	-5.02488		-0.014891	-0.554075	-0.539184							0.00410626	-0.530641
	-0.0340655	0.184425	0.21849	-0.00237255	0.0184723	0.0208449				0.000188067	-0.0930405	-0.0932285	0.00262459	-0.199694	-0.202319					-0.017885	-0.021225	-0.00334005	0.0493016	-0.996765	-1.04607				-0.00163525	-0.490053	-0.488418	-0.00385202	-0.944982	-0.94113	-0.0154646	-3.39623	-3.38077		-0.000784523	0.349228	0.350013							-0.00718557	-0.468655
	-0.0120207	-0.0292864	-0.0172657	0.0352609	-0.033587	-0.0688479				0.0109565	0.0697114	0.0587549	0.00082896	0.0528838	0.0520548					-0.0221464	0.00708477	0.0292311	0.029646	-0.910496	-0.940142				0.0127686	0.762948	0.75018	-0.0033216	0.758834	0.762156	-0.000813012	-0.798164	-0.797351											0.00576502	-0.0832835
	0.033395	-0.00730034	-0.0406954	-0.006094	0.178479	0.184573				-0.000603964	-0.275001	-0.274398	-0.00598085	0.417086	0.423067					-0.0352373	-0.114328	-0.0790909	0.0253504	-1.07881	-1.10416				0.00391735	-0.201385	-0.205303	0.00821417	-0.0494021	-0.0576162	-0.00616705	-1.72319	-1.71702											0.00326942	-0.212281
	-0.0207542	0.0477203	0.0684745	-0.0161059	0.226551	0.242657				0.00388253	0.0295119	0.0256294	0.0105712	-0.635596	-0.646167					0.0204205	-0.0909059	-0.111326	0.0140793	-1.0274	-1.04148				-0.0079097	0.962429	0.970338	0.0047237	0.480693	0.475969	0.00681944	-0.990859	-0.997678		0.07539	-1.48886	-1.56425							-0.00769106	0.112006
	0.0319086	-0.131759	-0.163668	-0.0268716	0.18637	0.213241				-0.00328554	-0.711455	-0.70817	0.00877894	0.0471379	0.0383589					0.012246	-0.124363	-0.136609	0.0157177	-2.75865	-2.77436				0.00109487	-0.554146	-0.555241	-0.00725597	0.308527	0.315783	-0.0132586	-3.90909	-3.89583		-0.0537529	1.88599	1.93974							0.000723603	0.119176
	0.0460824	0.148707	0.102625	-0.00995148	-0.0728901	-0.0629386				-0.0123412	-0.0554626	-0.0431214	0.0125622	0.299362	0.286799					-0.0707812	0.00208531	0.0728665	-0.0177914	0.265156	0.282948				-0.000580856	1.07966	1.08024	-0.00353104	0.302774	0.306305	-0.0126558	-4.06805	-4.05539		-0.0312967	0.682219	0.713516							-0.000220524	-0.317244
	0.0191273	0.112666	0.0935386	0.0153053	-0.0919077	-0.107213				-0.00510844	-0.311482	-0.306373	0.00421523	0.630031	0.625816					0.000826998	0.0500795	0.0492525	-0.0532383	-1.02174	-0.968501				0.00382517	0.652777	0.648952	-0.00852453	0.339494	0.348019	0.00601879	1.01784	1.01182		0.0474809	-0.466935	-0.514416							0.0086655	-0.261693
	-0.0117572	0.544145	0.555902	0.0275609	0.218306	0.190745				0.0133019	0.630313	0.617011	0.00175962	0.794087	0.792327					-0.0397387	-0.116851	-0.0771124	-0.0209108	0.590211	0.611122				0.00537618	-0.187772	-0.193148	0.0119509	0.426225	0.414274	-0.00640701	-3.59511	-3.58871		0.0723667	0.0847509	0.0123841							0.0177101	0.536747
	0.0290663	0.103334	0.0742674	0.0193941	-0.199231	-0.218625				-0.00598332	0.317607	0.32359	-0.00101618	0.128244	0.12926					-0.040969	0.0112274	0.0521964	0.0210313	0.220474	0.199442				0.0020233	0.0797731	0.0777498	-0.00302706	-0.359071	-0.356043	-0.000273934	-0.198904	-0.19863		-0.0419399	1.67234	1.71428							0.000723411	0.490074
	-0.00656601	-0.323757	-0.317191	0.00795423	0.275432	0.267478				0.0102194	-0.537896	-0.548115	-0.0096362	-0.535361	-0.525725					0.0161792	-0.0105136	-0.0266928	0.0653164	-4.08548	-4.1508				0.00163537	0.0450317	0.0433963	-5.22464e-06	-0.145272	-0.145266	-0.00454704	0.39507	0.399617		0.0314371	-0.240334	-0.271771							0.0152491	0.109098
	-0.0397252	-0.128246	-0.0885206	0.0158038	-0.18391	-0.199714				0.00865331	0.316534	0.307881	0.00178815	-0.0600844	-0.0618726					-0.022124	0.111548	0.133672	-0.0160134	0.594794	0.610807				0.0102566	-0.218794	-0.229051	0.00374586	0.263068	0.259322	0.00383305	-0.193237	-0.19707		0.0850154	-0.581323	-0.666338							0.00212489	-0.198757
	-0.00695439	-0.524916	-0.517962	0.00435682	0.238218	0.233861				-0.0093816	0.112727	0.122109	0.00341608	-0.377797	-0.381213					0.0152437	-0.0838952	-0.0991388	0.0607532	-2.47116	-2.53191				-0.00229907	0.0698686	0.0721676	-0.00669078	-1.32107	-1.31438					-0.0236113	-0.187136	-0.163525							0.00307279	-0.893242
	-0.041658	0.0982697	0.139928	0.0290014	0.0715177	0.0425163				-0.00224296	0.228109	0.230352	0.0107127	0.283791	0.273078					-0.0242364	0.195001	0.219237	-0.0160683	-1.82259	-1.80652				-0.00263083	-0.350191	-0.34756	-0.0069899	-1.81862	-1.81163					-0.0698326	1.28476	1.35459							-0.00541749	0.125156
	0.00405106	0.307733	0.303682	0.00105848	0.159033	0.157974				-0.00378489	0.00768444	0.0114693	-0.0150404	0.185381	0.200421					0.050067	-0.180623	-0.23069	-0.0590259	0.937114	0.99614				-0.000113959	-0.340002	-0.339888	-0.00899588	-2.73801	-2.72901					-0.0232384	-0.394574	-0.371336							0.00299649	-0.382933
	-0.0211687	-0.0396931	-0.0185245	-0.0371634	0.151241	0.188404				-0.00628728	-0.867189	-0.860901	0.00222294	0.000927092	-0.00129585					0.0339497	0.154675	0.120725	0.0111296	-0.383008	-0.394137				0.00474173	0.492904	0.488162	-0.00805117	-3.2936	-3.28555					0.0268258	-0.930187	-0.957013							0.00612381	0.166753
	-0.018299	0.132995	0.151294	-0.00101789	-0.23042	-0.229402				-0.0074884	-0.286453	-0.278965	0.00181156	0.670957	0.669145					-0.0242545	-0.213709	-0.189454	-0.0366323	1.45712	1.49375				-0.00132606	-0.664583	-0.663257	0.000566326	0.969621	0.969054					0.0681886	-1.18748	-1.25567							-0.00151847	0.683181
	-0.0304237	-0.0309447	-0.000520964	-0.0396863	-0.23412	-0.194433				0.00597721	0.457526	0.451549	-0.000195103	-0.0806032	-0.0804081					0.0348244	-0.311226	-0.34605	0.0687068	-3.43058	-3.49928				0.00121896	-0.836878	-0.838097	-0.00326179	-1.61438	-1.61112					0.0723327	-1.59855	-1.67088							0.0113455	-0.401837
	0.00315954	0.0246303	0.0214708	-0.00461668	0.572525	0.577142				-0.00387223	-0.151393	-0.147521	-0.00731447	-0.122183	-0.114869					-0.00227207	0.155722	0.157994	-0.0679795	0.985773	1.05375				0.0100848	-0.795415	-0.8055	-0.000355814	-5.29404	-5.29369					-0.0328322	1.04631	1.07914							-0.00750154	-0.710535
	0.01653	0.114958	0.0984281	-0.0640944	0.401663	0.465757				-0.00529303	-0.189087	-0.183794	-0.00014688	-0.275693	-0.275546					-0.0190881	0.197526	0.216615	0.0583982	-0.403639	-0.462037				0.00481413	-0.973977	-0.978791	0.00217555	-5.55357	-5.55574					0.053655	0.232663	0.179008							0.00233135	0.605396
	0.0254777	0.0080184	-0.0174593	-0.0248801	2.45895	2.48383				-0.00120957	0.503489	0.504698	0.00343317	-0.24497	-0.248403					-0.0222441	0.179771	0.202016	0.0263746	-0.680683	-0.707058				0.00652761	0.390778	0.384251	0.000275476	-0.738634	-0.73891					0.0268446	0.716792	0.689947							-0.00449214	-0.572277
	0.0501428	0.0825121	0.0323693	-0.0655007	0.153986	0.219487				0.009676	-0.164598	-0.174274	-0.00419721	-0.652174	-0.647977					0.0102259	0.0680649	0.057839	-0.00226389	-0.613857	-0.611593				0.000977521	0.185169	0.184191	-0.00425175	0.0339982	0.0382499					-0.0339286	-0.659622	-0.625694							0.0038009	1.63648
	0.0210724	-0.185503	-0.206576	0.0483823	-0.882435	-0.930817				-0.00107301	-0.0750214	-0.0739484	0.00105074	-0.342178	-0.343228					0.0129652	-0.00586525	-0.0188304	-0.073121	-0.027298	0.045823				0.00654003	-0.576397	-0.582937	-0.00186572	-2.25694	-2.25507					-0.067513	1.76708	1.8346							-0.00582019	-0.0722286
	0.0289645	-0.0370828	-0.0660473	0.0267089	-0.641388	-0.668097				0.00494183	0.00375996	-0.00118187	0.000247673	-0.696456	-0.696704					-0.00555879	-0.250538	-0.244979	0.031344	-0.909419	-0.940763				0.00989567	0.635056	0.62516	0.00349994	0.514451	0.510951					0.014734	-0.361339	-0.376073							0.00184946	0.548052
	0.0462055	-0.296547	-0.342752	-0.0294784	-0.540778	-0.5113				0.00070475	0.187711	0.187006	0.00149499	0.0942556	0.0927606					0.0109957	0.232666	0.22167	-0.0113466	0.498426	0.509773				-0.00231167	-0.806954	-0.804642	-0.00207571	-2.4873	-2.48522					0.03304	-0.180967	-0.214007							0.00499052	-0.619604
	-0.0139594	0.485468	0.499427	-0.0288393	1.07856	1.10739				-2.69701e-05	0.0412912	0.0413182	0.000733124	-0.140235	-0.140969					0.0254254	-0.150446	-0.175872	0.0121615	-0.373274	-0.385436				0.00753147	-0.641621	-0.649152	0.00678057	-3.14991	-3.15669					-0.0127775	-0.80601	-0.793232							0.0007268	0.907672
	0.0185732	0.10055	0.0819767	-0.0107292	1.04385	1.05458				0.00977487	0.662488	0.652714	-0.00344853	0.862422	0.865871					0.0129622	0.147355	0.134393	0.0112579	-0.297507	-0.308764				0.00511264	0.394094	0.388982	-0.00832012	-6.15005	-6.14173					-0.0523648	4.64998	4.70234							-0.0029085	0.66769
	-0.0122001	0.478464	0.490664	0.00719147	-1.82074	-1.82793				0.00475542	0.25102	0.246265	0.00680264	-0.860355	-0.867158					-0.0131859	-0.134291	-0.121105	0.0901201	-7.54715	-7.63727				-0.00927343	-1.25888	-1.24961	0.00248481	0.340802	0.338318					-0.0268418	-0.305175	-0.278333							0.00651532	-0.311918
	-0.036979	-0.191128	-0.154149	-0.0566678	0.545009	0.601677				0.00455844	-0.0245727	-0.0291312	0.00420952	0.229554	0.225345					-0.0156974	-0.026574	-0.0108766	-0.0501518	-2.44573	-2.39558				0.00438516	1.17497	1.17058	-0.00441067	-2.20899	-2.20458					0.00860414	-1.67303	-1.68164							0.000434765	-0.204779
	-0.0188211	0.0669158	0.0857369	0.00453981	0.359197	0.354657				0.000450978	0.196369	0.195918	-0.00109557	-0.753754	-0.752658					-0.0266884	-0.16928	-0.142592	-0.0190894	-0.0423185	-0.023229				-0.00995825	-1.37239	-1.36244	0.0119526	1.36384	1.35189					-0.060331	1.76736	1.82769							0.00858639	0.287967
	-0.0443067	0.355212	0.399519	0.0389351	-1.35467	-1.3936				0.013794	-0.538783	-0.552577	0.00767927	0.423869	0.41619					0.0189182	-0.187579	-0.206497	-0.00965403	0.287395	0.297049				0.00109007	0.315188	0.314098	-0.0112081	-2.48536	-2.47415					-0.0710635	-0.827302	-0.756238							-0.00140144	0.495634
	0.0476096	-0.261388	-0.308998	-0.0601967	2.07074	2.13093				0.0015139	-0.215348	-0.216862	-0.000437125	0.0161527	0.0165899					-0.00611339	-0.0987128	-0.0925994	-0.013551	0.0244828	0.0380338				-0.00938872	0.13119	0.140578	-0.00814306	0.84117	0.849313					-0.0278025	-0.671459	-0.643657							-0.00207036	-0.415434
	-0.00634956	0.086406	0.0927556	0.0421274	-1.26312	-1.30525				-0.00595981	0.0577148	0.0636746	-0.00299454	-0.157115	-0.154121					0.0156361	-0.285871	-0.301507	-0.0218563	0.634268	0.656124				-0.012302	-10.1712	-10.1589	-0.00357081	-2.36581	-2.36224					0.0702926	0.586776	0.516483							0.00395904	1.03136
	-0.00519028	0.149404	0.154594	0.0390023	-2.32861	-2.36762				-0.00464773	-0.223157	-0.218509	-0.00274653	-0.791564	-0.788818					-0.0159946	-0.0098743	0.0061203							-0.00719799	-2.84614	-2.83894	0.00881274	1.30889	1.30008					-0.0621493	2.09086	2.15301							-0.000441888	-1.4076
	0.0231324	-0.164695	-0.187828	-0.0441988	0.805902	0.850101				-0.00210221	0.220387	0.22249	0.000608212	0.42907	0.428462					0.0203882	0.237006	0.216618							0.00560059	1.40956	1.40396	-0.00302867	-1.75725	-1.75422					-0.0130373	-0.580678	-0.567641							0.00597428	0.439474
	-0.000214789	-0.146317	-0.146103	-0.0277616	-0.432164	-0.404403				0.00446606	0.0484862	0.0440202	0.00706331	-0.131016	-0.138079					-0.00728074	0.366159	0.373439							-0.0155594	-6.29888	-6.28332	0.00253268	1.48734	1.48481					-0.00155333	0.0377096	0.0392629							0.00683208	-0.314933
	-0.0215412	-0.0846763	-0.0631352	0.0102102	0.0451238	0.0349137				-0.00158476	-0.192749	-0.191165	0.00229183	0.113614	0.111322					0.010415	0.0459538	0.0355388							-0.0103713	-3.7655	-3.75513	-0.0094549	-3.75845	-3.749					0.0524214	-1.27319	-1.32561							0.00508802	-0.21493
	-0.0257824	0.14416	0.169942	0.0519318	0.58826	0.536328				-0.0037601	0.0868775	0.0906376	0.00371563	-0.478391	-0.482107					0.0122744	-0.210418	-0.222693							-0.00789567	0.19039	0.198286	0.00640189	1.59083	1.58443					0.0760131	-0.987728	-1.06374							0.00657187	0.613055
	-0.0123267	0.0428619	0.0551886	0.0557056	-2.82925	-2.88496				0.00213882	-0.746632	-0.748771	0.00371453	0.762595	0.75888					-0.0243839	-0.111969	-0.0875848							0.00667492	-0.0392471	-0.045922	0.00109159	-2.54452	-2.54561					0.0570306	-2.11113	-2.16816							0.00576801	-0.639519
	0.0141172	-0.0709949	-0.0851121	-0.0462003	0.284666	0.330867				-0.00255218	-0.663854	-0.661302	-0.00484323	-0.407296	-0.402453					0.0486783	-0.117622	-0.1663							0.00178564	-0.701581	-0.703367	-0.00309937	0.363429	0.366528					-0.000137228	0.255739	0.255876							-0.000230019	2.0579
	0.0161971	-0.283317	-0.299514	0.0779848	-1.9459	-2.02389				0.00265723	-0.114664	-0.117321	0.00166437	0.424252	0.422587					-0.015077	-0.094694	-0.079617							0.00521239	-0.962955	-0.968167	0.00761749	-1.05659	-1.0642					0.0790096	-1.54109	-1.6201							0.011874	0.352854
	-0.0121435	-0.00880033	0.00334318	-0.0162376	-2.72488	-2.70864				0.00900295	-0.439322	-0.448325	0.00363695	-0.840875	-0.844512					0.0115956	-0.0780534	-0.089649							-0.0101073	-2.53668	-2.52658	0.00831325	1.51254	1.50423					0.03057	-2.17151	-2.20208							0.00814451	0.673456
	0.0159161	-0.263668	-0.279584	-0.0530289	0.941419	0.994448				-0.00870679	-0.0638464	-0.0551396	0.00603537	0.928945	0.922909					0.026233	0.203865	0.177632							-0.00974698	-1.1616	-1.15185	0.00753335	0.449497	0.441963														0.0043227	0.132519
	-0.00278455	0.202038	0.204823	0.0213341	-0.136472	-0.157806				0.00580954	0.559665	0.553855	-0.000125171	-0.550745	-0.550619					-0.0289918	-0.133352	-0.10436							-0.0118105	-4.4535	-4.44168	0.0048666	-1.18372	-1.18859					0.0515162	-0.208525	-0.260041							0.0028108	-1.04192
	-0.0169429	0.00162442	0.0185673	-0.0408431	1.48309	1.52393				0.00300123	-0.253325	-0.256326	0.00775968	-0.131498	-0.139257					-0.0424929	0.190113	0.232606							-0.00247917	-0.660686	-0.658207	-0.0100779	-2.15992	-2.14984					0.019694	0.40042	0.380726							-0.00162089	0.323618
	-0.0141179	0.0791995	0.0933174	0.0748293	-5.26332	-5.33815				-0.00499374	-0.651915	-0.646922	-0.00459004	-0.357601	-0.353011					-0.00035877	-0.374233	-0.373874							-0.0106931	-2.73149	-2.7208	-0.00565866	-1.37573	-1.37007					-0.0514325	0.438546	0.489978							-0.00124522	-0.270435
	0.00140463	-0.0902926	-0.0916972	-0.0345958	1.64626	1.68086				-0.00858427	0.448285	0.456869	-0.00510976	0.351848	0.356958					-0.0423504	-0.0442469	-0.00189645							0.0104396	0.91138	0.90094	-0.00727284	-1.01237	-1.0051					0.0665486	0.772162	0.705614							0.00758996	0.841014
	-0.0356666	-0.0367637	-0.00109709	-0.102866	0.225601	0.328467				0.00496852	0.57117	0.566202	-0.00269539	-0.217364	-0.214669					-0.0520252	-0.0769238	-0.0248987							-0.00521592	-0.636783	-0.631567	-0.00489395	-0.713177	-0.708283					-0.0372672	1.05802	1.09529							0.00655524	-0.383077
	0.0161883	-0.0144918	-0.0306801	0.0616319	-0.234306	-0.295938				-0.000925229	-0.977293	-0.976367	0.0104974	0.0159076	0.00541015					0.0096336	-0.118487	-0.128121							-0.00662889	0.168687	0.175316	-0.0102973	-0.983429	-0.973132					-0.0358032	0.549457	0.58526							0.00412752	-0.89572
	-0.0643368	0.0541188	0.118456	-0.0171324	-0.833876	-0.816744				0.00447641	0.851217	0.846741	-0.00259098	-0.74249	-0.739899					0.025602	0.199684	0.174082							0.00222668	0.0387723	0.0365456	-0.00304504	-0.873351	-0.870306					-0.0533783	1.43196	1.48534							-0.000827663	0.249795
	-0.0129588	0.276232	0.289191	0.0300386	-0.961155	-0.991194				0.00571096	-0.767896	-0.773607	0.00393772	0.621296	0.617358					0.0148365	0.299733	0.284897							0.00294388	-0.973826	-0.97677	0.00554963	2.06656	2.06101					-0.0325226	-1.49498	-1.46245							-0.0102057	-0.582243
	0.0464909	-0.40449	-0.450981	0.0156622	-0.767265	-0.782927				0.00721777	-0.213288	-0.220506	-0.00113928	-0.470605	-0.469465					0.0157664	-0.100155	-0.115922							-0.00360255	-1.44922	-1.44562	0.00356197	-4.18534	-4.1889					0.0644727	-1.67722	-1.74169							0.00462642	0.860489
	0.0416629	-0.226407	-0.26807	-0.0130543	-0.615503	-0.602449				-0.00892795	-0.983991	-0.975063	0.0013003	0.340694	0.339393					0.00971343	0.216881	0.207168							-0.00982749	-1.58056	-1.57073	0.00103638	-0.754536	-0.755573					-0.0458901	1.20858	1.25447							0.00133255	-0.0913525
	-0.0487691	-0.170396	-0.121627	-0.0666788	1.39274	1.45942				0.0121469	0.808878	0.796731	-0.0107116	0.182311	0.193023					-0.0697354	0.0737914	0.143527							-0.00105283	-1.23278	-1.23173	0.00423168	-2.44424	-2.44848					0.0723572	-2.63161	-2.70397							0.00299287	0.632081
	0.0200889	0.0838704	0.0637815	-0.0216521	0.12565	0.147302				-0.00724255	-0.0813641	-0.0741215	-0.00487041	0.0255581	0.0304285					0.0210579	-0.111916	-0.132974							-0.0124584	-1.85203	-1.83958	0.0101993	2.10893	2.09873					-0.0608553	1.26122	1.32208
	-0.00315643	-0.0227739	-0.0196175	0.0238003	-0.379228	-0.403028				-0.00140667	-0.700931	-0.699524	0.00575389	-0.146976	-0.15273					0.00872553	0.356165	0.347439							0.00829357	0.495545	0.487251	-0.00434506	-2.63559	-2.63124					-0.00587799	0.339308	0.345186
	-0.0369455	-0.0939209	-0.0569754	0.091104	-7.83033	-7.92144				0.000142341	0.664461	0.664318	-0.00307704	-0.771695	-0.768618					0.0103783	-0.00736972	-0.017748										0.0127902	0.212866	0.200076					0.00269307	0.593833	0.59114
	0.0271906	0.236013	0.208822	-0.0905648	-3.40463	-3.31406				-0.00520692	-0.942218	-0.937011	0.00240576	-0.32482	-0.327226					-0.0391042	0.112097	0.151201										0.00640022	-5.06035	-5.06675					0.0507887	-1.43389	-1.48468
	0.0196059	0.00744848	-0.0121574	0.0167253	-0.0102325	-0.0269578				0.00512019	0.226239	0.221118	0.00103983	-0.255144	-0.256184					-0.0311947	-0.0645913	-0.0333966										-0.00197738	0.716635	0.718612					-0.0415208	1.0364	1.07792
	0.0129436	-0.258684	-0.271627	0.0179909	6.14243	6.12444				-0.00392207	-0.882836	-0.878914	0.00372759	0.0101989	0.00647126					0.0131305	0.123101	0.10997										-0.00821784	-0.477261	-0.469043					0.0581377	-1.02678	-1.08492
	-0.0220935	0.142106	0.1642	0.00678977	-0.202003	-0.208793				0.00590966	0.814947	0.809037	-0.00930757	-0.216949	-0.207642					-0.00392063	-0.0124409	-0.00852022										0.00194742	-1.08629	-1.08823					0.0754194	-3.51343	-3.58885
	-0.0395199	0.0954056	0.134925	0.0503333	-0.112217	-0.16255				-0.00820196	-1.45286	-1.44466	0.0124933	0.0998267	0.0873333					-0.00278286	0.248555	0.251338										0.00332544	-1.23876	-1.24208					-0.0553441	0.149324	0.204668
	0.00880479	0.106364	0.0975589	-0.00760867	-0.0112041	-0.00359539				0.00152072	0.531699	0.530178	-0.000279157	0.0940724	0.0943516					-0.000507284	0.217987	0.218494										-0.00995636	-2.79267	-2.78271					-0.000129452	-0.606476	-0.606346
	0.0072421	0.371327	0.364085	-0.022058	-0.565864	-0.543806				0.00713703	0.798309	0.791172	-0.00526832	-0.332746	-0.327477					-0.0133585	-0.236588	-0.223229										0.00607819	0.543843	0.537765					0.0684379	-2.74422	-2.81266
	0.0262571	0.100602	0.0743449	0.00834462	-0.593026	-0.601371				0.00755382	-0.842722	-0.850276	0.00564338	0.250938	0.245295					0.00237827	0.248451	0.246072										0.0109208	-3.72483	-3.73575					-0.0705385	-0.948526	-0.877988
	-0.00650819	-0.0292456	-0.0227375	-0.0164806	-0.548034	-0.531553				0.00401904	0.678537	0.674518	0.000659257	-0.932801	-0.933461					-0.0156937	-0.0982972	-0.0826036										0.0157337	3.99657	3.98084					0.0215403	-0.360713	-0.382253
	-0.0231595	0.091258	0.114418	-0.0258401	-0.335379	-0.309539				-0.010152	-0.771664	-0.761512	-0.000631746	0.3462	0.346832					0.0278947	-0.123612	-0.151507										0.00807171	-3.9167	-3.92477					0.0683948	-3.66098	-3.72938
	-0.019356	0.232758	0.252114	0.0410072	-0.215658	-0.256666				-1.48643e-05	0.173868	0.173883	-0.00826969	-0.977831	-0.969561					-0.00750101	0.0553529	0.0628539										-0.00102279	-1.33036	-1.32934					0.0581678	-2.30926	-2.36743
	0.00885331	-0.446032	-0.454885	0.00780147	0.155752	0.147951				-0.00709868	0.548051	0.55515	-0.013464	-0.422921	-0.409457					-0.0252821	-0.04086	-0.0155779										-0.00547274	-0.876456	-0.870984					0.0150344	-1.03991	-1.05495
	0.024207	-0.362577	-0.386784	0.0325422	-1.20662	-1.23916				-0.0128764	-0.223538	-0.210661	0.00549924	-0.184086	-0.189585					0.025926	0.24963	0.223704										0.0147135	-1.66218	-1.6769					-0.00968103	0.822234	0.831915
	-0.0619704	0.448714	0.510684	-0.0157324	-0.134433	-0.1187				0.00661737	-0.906233	-0.91285	0.0089804	0.460761	0.45178					-0.0361341	0.147507	0.183641										-0.00987662	-8.2464	-8.23652					-0.00288565	-0.478319	-0.475434
	-0.00194851	-0.0249158	-0.0229673							0.00949051	1.30828	1.29879	0.00676828	-0.0295077	-0.0362759					0.0132178	-0.14921	-0.162428										-0.00572848	-11.5969	-11.5912					0.0710576	0.0939564	0.0228988
	-0.00966549	-0.299034	-0.289368							0.00561947	0.0408773	0.0352578	-0.0119295	0.260214	0.272144					-0.0157922	-0.139129	-0.123337										-0.00797136	-1.97918	-1.97121					0.0328375	-0.797743	-0.830581
	-0.00267716	-0.266186	-0.263508							0.0088693	1.25482	1.24596	-0.00159285	-0.41488	-0.413287					0.00482135	0.244307	0.239486										-0.00681191	-4.50461	-4.4978					0.00034068	-0.238658	-0.238998
	-0.00206652	0.0369442	0.0390107							0.00548529	0.753806	0.748321	-0.00127741	0.193985	0.195263					-0.0273523	0.0256582	0.0530104										3.41048e-05	-0.514853	-0.514887					0.0355369	-0.0142715	-0.0498084
	-0.0108817	0.179503	0.190385							-0.0111187	-2.34269	-2.33157	0.00211588	-0.299077	-0.301193					0.0457237	-0.183834	-0.229558										-0.00457021	-3.97899	-3.97442					-0.0200571	0.409231	0.429288
	-0.0134772	-0.0253983	-0.0119211							0.00772946	0.979567	0.971837	-0.014446	-0.536257	-0.521811					0.0182999	0.168436	0.150136										0.00623042	-1.40718	-1.41341					0.0100855	-1.061	-1.07108
	-0.00874374	0.177132	0.185876							-0.0123643	-0.950255	-0.93789	-0.00935464	-0.38587	-0.376515					-0.0672148	0.168393	0.235608										0.00386387	1.28577	1.28191
	-0.0182964	-0.0204723	-0.00217598							-0.0044602	-0.129816	-0.125356	0.00617274	-0.0694516	-0.0756244					-0.00742331	0.301712	0.309135										0.00254609	-3.38605	-3.38859
	-0.0280757	-0.209792	-0.181717							0.00092586	0.730216	0.72929	0.000971391	-0.328083	-0.329054					-0.0256742	0.158634	0.184308										-0.00296349	1.30596	1.30892
	-0.0718367	-4.71879	-4.64696							0.00784538	-0.8473	-0.855145	-0.00634638	0.739938	0.746284					0.00806196	0.0785642	0.0705022										0.0070641	0.146524	0.13946
	0.0819938	-2.49864	-2.58064							-0.00259417	-0.755681	-0.753087	0.00436292	-0.509079	-0.513442					0.0734694	-1.63937	-1.71284										-0.00394924	1.79802	1.80197
	-0.0667268	2.33949	2.40621							0.00211744	-0.666739	-0.668856	0.000971656	0.488403	0.487431					-0.0599905	2.1512	2.21119										-0.0131265	-1.89634	-1.88321
	-0.0120268	0.257978	0.270005							0.00136722	-0.600961	-0.602328	-0.00334574	0.334618	0.337963					-0.0202937	-0.293103	-0.272809										-0.00538948	0.538562	0.543951
	-0.0184301	0.192693	0.211123							-0.00508766	0.251828	0.256916	9.15531e-05	-0.00663344	-0.00672499					-0.00822633	0.20849	0.216716										-0.00928691	0.196894	0.206181
	0.0179318	0.29375	0.275818							-0.00117753	0.0819162	0.0830938	0.00340467	0.779035	0.77563					0.00427098	0.00295534	-0.00131564										-0.00999216	-1.81074	-1.80075
	-0.0156375	0.786063	0.801701							-0.00800089	-1.04676	-1.03876	-0.0105024	-0.537171	-0.526669					0.0268451	-0.920396	-0.947241										-0.0112437	-1.58643	-1.57519
	0.0329863	-0.60187	-0.634857							-0.00162847	-1.83366	-1.83203	0.00344524	-0.545182	-0.548627					-0.0238406	1.1214	1.14524										-0.0111527	-2.82621	-2.81506
	0.0101761	-1.41018	-1.42036							0.00109469	0.965471	0.964376	0.00624147	0.60593	0.599689					0.0410273	-0.410337	-0.451364										-0.00640534	-3.99846	-3.99205
	-0.002483	0.56242	0.564903							-0.00284238	-0.978134	-0.975292	0.00611879	-0.574906	-0.581024					0.00591887	-1.07889	-1.08481										0.00203911	0.0737976	0.0717585
	-0.0275546	-0.127453	-0.0998982							-0.0036791	0.287467	0.291146	-0.000707655	0.609616	0.610323					0.024012	-0.713449	-0.737461										0.00576863	-1.1614	-1.16717
	0.0448054	-1.16046	-1.20526							0.00338434	-0.703629	-0.707013	0.0105406	-0.756364	-0.766904					0.00554132	-0.665504	-0.671046										0.00196199	-0.371859	-0.373821
	-0.008026	-0.507446	-0.49942							-0.0107241	0.25913	0.269854	0.000767664	0.527794	0.527027					0.0450829	-1.38674	-1.43182										0.000880972	-0.0808453	-0.0817263
	-0.015706	0.0190877	0.0347936							0.0048402	0.0889438	0.0841036	0.00235431	-0.557735	-0.560089					0.0247755	-0.311794	-0.33657										6.80537e-05	-0.512883	-0.512951
	-0.00553817	-0.0964113	-0.0908731							0.00146571	0.298022	0.296557	-0.00133529	0.276352	0.277687					0.0360984	0.0957707	0.0596722										-0.00125374	-0.418762	-0.417509
	0.0116336	-1.52934	-1.54098							-0.000726243	-0.309122	-0.308396	0.00241532	-0.991115	-0.993531					-0.0174228	0.574886	0.592309										0.00630369	1.41363	1.40733
	0.0205249	-0.946702	-0.967227							0.00449094	0.913503	0.909012	-0.00372236	0.248324	0.252046					0.061538	0.282038	0.2205										-0.0122655	-3.71652	-3.70426
	0.000741159	-0.412775	-0.413516							0.000556794	0.107023	0.106466	0.0140508	0.0125018	-0.00154892					-0.00270633	0.745817	0.748523										0.000604128	1.20296	1.20235
	0.00828979	0.0625598	0.05427							0.00108177	0.60704	0.605958	0.00290134	0.431328	0.428427					0.00343076	2.06908	2.06565										-0.0110644	-2.47982	-2.46876
	-0.0017452	0.371871	0.373616							-0.00673572	-0.700832	-0.694096	0.00070421	0.0894267	0.0887225					0.0313328	-0.828013	-0.859346										0.00938451	0.697214	0.687829
	0.0225705	0.584873	0.562302							0.00367494	1.21128	1.20761	0.00243089	-0.0462251	-0.048656					0.028391	-1.12176	-1.15015										-0.00369967	-2.11727	-2.11357
	-0.0482435	0.52308	0.571323							0.00627205	-0.111369	-0.117641	-0.000811797	0.479412	0.480224					0.0461243	-2.51375	-2.55987										0.00556141	0.790555	0.784994
	0.00131718	0.522652	0.521334							0.00208868	-0.867469	-0.869557	-0.00478311	0.328636	0.333419					0.0343516	-0.372943	-0.407295										0.00157939	-2.15539	-2.15697
	-0.0270248	-0.880503	-0.853478							0.0082493	0.182433	0.174183	0.00362725	0.231822	0.228195					-0.0163633	-0.239578	-0.223214										5.24157e-05	-2.35526	-2.35531
	0.027632	-1.24769	-1.27532							-0.00866066	-1.19152	-1.18286	-0.00512187	-0.441108	-0.435986					0.0586076	-1.06965	-1.12825										-0.0111846	-2.35433	-2.34314
	-0.0204698	0.636294	0.656764							-0.0030342	0.626499	0.629533	-9.84426e-06	0.137506	0.137516					-0.0436809	1.60215	1.64583										-0.0107385	-2.90796	-2.89722
	-0.0384037	1.044	1.0824							0.00483746	0.693565	0.688728	0.00217838	-0.66041	-0.662588					0.0250157	-0.407142	-0.432157										-0.00565033	-2.63782	-2.63216
	-0.0111926	0.0204972	0.0316898							0.000377143	0.42989	0.429513	0.00604653	0.593532	0.587486					-0.0437039	0.721292	0.764996										-0.0116978	-4.84474	-4.83304
	0.0563741	-0.206241	-0.262615							-0.00156009	-0.250949	-0.249389	-0.00116307	-0.614038	-0.612875					0.044104	-0.616061	-0.660165										-0.0059259	-1.24992	-1.24399
	0.0353718	-1.67676	-1.71213							-0.00723582	-0.780309	-0.773073	0.00883371	0.628771	0.619937					0.0407091	-0.0716641	-0.112373										0.00231788	0.227461	0.225143
	-0.0252311	-1.52832	-1.50309							0.000386059	0.726426	0.726039	0.00194885	-0.685999	-0.687948					0.0375108	-1.62379	-1.6613										0.000148017	0.476745	0.476597
	0.0607536	-3.09307	-3.15383							-0.00531556	-0.407365	-0.402049	0.00879735	0.682538	0.673741					-0.0308274	0.598536	0.629364										-0.00152853	-3.58539	-3.58386
	0.020938	-0.0941182	-0.115056							0.0120559	0.694143	0.682087	0.0108247	-0.177385	-0.18821					-0.0320636	0.00175381	0.0338175										-0.014686	-6.71227	-6.69758
	0.0306778	-0.968873	-0.999551							0.00487668	0.509148	0.504271	-0.00327922	0.26447	0.267749					-0.0128745	0.496256	0.509131										0.00295658	0.595262	0.592306
	-0.00903452	0.834751	0.843785							-0.00831648	-0.140236	-0.131919	0.00610294	0.289418	0.283315					-0.0357175	-0.431914	-0.396196										-0.0063537	-0.316591	-0.310237
	0.005529	-1.16864	-1.17417							0.0051104	-0.476071	-0.481181	0.0123895	-0.0901017	-0.102491					-0.0261835	-0.0570128	-0.0308293										0.00830361	-0.686169	-0.694473
	-0.0679903	1.50504	1.57303							-0.00606121	-0.924121	-0.91806	0.00752311	0.323618	0.316095					0.00784007	-0.0952475	-0.103088										-0.0203209	-7.55393	-7.53361
	-0.005126	-0.0990337	-0.0939077							-0.000916889	0.0220719	0.0229888	-0.0042477	0.537959	0.542206					0.0336947	-0.137507	-0.171201										0.0139805	1.61424	1.60026
	0.049808	-0.755033	-0.804841							0.00730967	0.00541973	-0.00188993	-0.00531688	-0.517446	-0.512129					0.0443512	-0.817298	-0.861649										-0.00972021	-4.78053	-4.77081
	0.014255	1.26984	1.25559							0.00688045	-0.361161	-0.368041	-0.0038937	0.137428	0.141322					-0.0287745	0.233599	0.262374										0.010307	2.06394	2.05364
	0.0644065	-1.32954	-1.39395							-0.00435484	0.806817	0.811172	-0.002516	-0.333008	-0.330492					0.0144459	-1.14624	-1.16069										-0.0208515	-17.6777	-17.6568
	-0.021376	-0.816497	-0.795121							-0.00357105	-0.255361	-0.25179	-0.00268863	0.373922	0.376611					-0.0393145	0.944267	0.983582										0.00925238	1.8122	1.80294
	0.013755	-0.478599	-0.492354										-0.00909599	-0.0448595	-0.0357635					0.0120655	-1.13401	-1.14608										0.00287721	-0.199847	-0.202724
	0.0756463	-1.91509	-1.99074										-0.00468788	0.400515	0.405203					0.0293894	-0.0395099	-0.0688992										-0.0073254	-2.93179	-2.92446
	0.0172834	-2.01015	-2.02744										0.000665688	-0.666288	-0.666954					0.0341744	-0.535244	-0.569419										0.00253474	1.03237	1.02984
	0.0300883	3.87165	3.84156										0.0039142	0.375663	0.371749					-0.0143055	0.245311	0.259616										-0.0204814	-2.05194	-2.03145
	-0.0389481	1.32524	1.36419										0.00487711	-0.567642	-0.57252					0.057786	-1.65669	-1.71448										0.00341282	-0.994714	-0.998127
	0.00850242	-0.272479	-0.280981										0.0137776	0.0958022	0.0820246					-0.0212998	-0.255614	-0.234315										-0.00189011	-3.72155	-3.71966
	0.0122569	-0.103285	-0.115542										0.00211137	0.169725	0.167613					0.0242593	-0.297382	-0.321642										0.00622111	0.161751	0.15553
	-0.00482938	-0.170001	-0.165172										0.00779399	0.865872	0.858078					0.0478916	-0.599785	-0.647677										0.00755452	0.892351	0.884796
	-0.0192622	0.0248312	0.0440934										-0.00955912	-0.793057	-0.783498					-0.0091226	-0.405307	-0.396184										0.00852059	1.46666	1.45814
	-0.0215536	0.0488622	0.0704158										-0.00626049	0.34762	0.35388					0.0182835	-0.597241	-0.615525										-0.0024231	-4.10613	-4.10371
	0.0701698	-3.83302	-3.90319										0.0021353	0.846227	0.844091					-0.0180578	-0.683644	-0.665586										0.00790585	1.25837	1.25047
	0.0627846	-1.99274	-2.05553										0.000721762	-0.312594	-0.313316					0.0590513	-0.336369	-0.395421										-0.00715145	-2.54082	-2.53367
	-0.0133504	0.740925	0.754275										-0.00265606	0.593338	0.595994					-0.00183297	0.239747	0.24158										0.00765146	0.827107	0.819455
	0.0400903	-0.186938	-0.227029										0.0013262	0.885956	0.88463					-0.0503976	0.346032	0.39643										0.00286874	0.309046	0.306177
	-0.0541303	2.5639	2.61803										0.000766214	-0.581607	-0.582374					-0.00298171	0.372459	0.375441										0.012107	0.571526	0.559419
	0.0145806	-1.89283	-1.90741										0.00161965	0.304006	0.302386					-0.00810972	-0.403697	-0.395587										-0.00590759	-5.32625	-5.32034
	0.0772987	-1.02066	-1.09796										0.00835857	0.342518	0.334159					0.0507078	-0.28854	-0.339248										-0.00287558	0.539901	0.542777
	0.0273388	-0.446601	-0.47394										0.0056124	0.692172	0.68656					0.0402304	-0.830776	-0.871006										-0.0188734	-2.37125	-2.35237
	0.0290216	0.335112	0.30609										0.00112534	-0.958163	-0.959288					-0.0119348	0.463955	0.47589										0.00214266	-4.01953	-4.02167
	0.003121	0.741147	0.738026										0.00901816	0.49965	0.490632					-0.00261992	0.658743	0.661363										0.0117973	1.76461	1.75281
	-0.0547542	0.814651	0.869405										-0.000177013	0.187742	0.187919					-0.0310106	0.348555	0.379565										0.00858338	1.3894	1.38082
	-0.00426671	-0.94601	-0.941743										0.00589489	-0.0364571	-0.042352					-0.013988	-0.535482	-0.521494										-0.00175387	0.267194	0.268947
	-0.0185873	1.38666	1.40525										-0.00413186	-1.941	-1.93687					-0.0520488	1.0216	1.07365										-0.0128656	-1.89512	-1.88226
													-0.00325169	0.954088	0.957339																	-0.014504	-3.45707	-3.44257
													0.00673765	0.927083	0.920345																	0.00957154	0.682713	0.673141
													0.00455477	-0.402077	-0.406632																	-0.00276855	-3.46859	-3.46582
													0.00245847	0.468933	0.466474																	0.00854034	0.622371	0.613831
													0.00175052	0.893968	0.892217																	0.00099463	-0.551425	-0.552419
													-0.00927701	-0.800375	-0.791098																	0.00713652	0.893177	0.88604
													-0.00183043	-0.385351	-0.38352																	0.00458399	0.715558	0.710974
													0.00604185	0.502426	0.496384																	-0.00625634	-2.40634	-2.40008
													-0.0053524	0.53586	0.541213																	0.0136322	-1.8022	-1.81583
													8.74322e-05	0.547052	0.546965																	0.00403991	1.7256	1.72156
													-0.00237813	0.363803	0.366181
													0.00329934	0.222306	0.219007
													0.00262973	-0.693931	-0.696561
													0.00996455	0.641803	0.631839
													0.00274908	0.079046	0.0762969
													-0.00368423	-0.177418	-0.173733
													-0.00538887	-0.610648	-0.605259
													0.00328183	0.174284	0.171002
													0.00488614	-0.981779	-0.986665
													0.00375811	0.702223	0.698465
													-0.00336385	0.463564	0.466928
													0.00610603	0.255677	0.249571
													0.00576925	-0.863668	-0.869437
													0.00988359	0.127962	0.118078
													0.00652654	0.96802	0.961494
													-0.00617612	-0.977497	-0.971321
													-0.000497452	0.558643	0.55914
													-0.0132948	-0.0511407	-0.0378459
													0.00576272	0.0464932	0.0407304
													-0.00462642	-0.122988	-0.118362
													-0.00296021	-0.132401	-0.129441
													-0.00128875	-0.700494	-0.699205
													-0.00445578	0.934715	0.939171
	Fig 4c-e		3-way ANOVA, test F(2,814)=2.11, P=0.1464, time F(1,814)=2.23, P=0.135, genotype F(1,814)=0.59, P=0.441, interaction F(1,814)=0.63, P=0.42
[truncated: 268 more columns]

## Sheet: Figure 5
	Panel D-H																									PANEL I-K
					dark light									dark light social								dark light social time sniffnig								EDT time in zone										EDT sniffing
					0-2		2-4		4-6		total		video number	0-2		2-4		4-6		total		0-2	2-4	4-6						0-2		2-4		4-6		0-6				0-2		2-4		4-6					discrimination index
		mice number	genotype	sex	light	dark	light	dark	light	dark	light	dark		light	dark	light	dark	light	dark	light	dark									stress	neutral	stress	neutral	stress	neutral	stress	neutral			stress	neutral	stress	neutral	stress	neutral
		183	chat flx	f	47.558	72.442	58.774	61.226	59.595	60.405	165.927	194.073		54.375	65.625	78.146	41.854	67.877	52.123	200.398	159.602	8.343	12.996	2.373	23.712					33.75	26.98	33.49	20.03	23.5	18.48	90.74	65.49		41.98	10.45	4.83	13.88	9.16	9.44	3.63	33.77	17.62		0.683901
		179	chat flx	m	69.167	50.833	86.351	33.649	82.564	37.436	238.082	121.918		31.357	88.643	35.238	84.762	40.792	79.208	107.387	252.613	5.68	1.263	3.24	10.183					27.33	29.12	28.04	23.26	33.11	34.12	88.48	86.5		67.23	9.73	6	7.2	4.92	1.05	3.99	17.98	14.91		0.618563
		170	chat flx	m	43.815	76.185	74.727	45.273	75.34	44.66	193.882	166.118		24.52	95.48	38.196	81.804	50.038	69.962	112.754	247.246	6.185	10.885	14.881	31.951					39.65	13.25	26.3	25.29	20.21	29.16	86.16	67.7		49.37	13.23	4.77	13.08	7.23	4.39	5.76	30.7	17.76		0.735
		181	chat flx	f	44.787	75.213	81.01	38.99	76.806	43.194	202.603	157.397		41.501	78.499	35.666	84.334	36.971	83.029	114.138	245.862	4.62	3.109	3.078	10.807					32.3	11.11	26.85	23.72	31.41	19.58	90.56	54.41		50.99	10.29	7.24	6.48	4.16	8.36	12.8	25.13	24.2		0.586994
		182	chat flx	f	76.08	43.92	73.594	46.406	81.463	38.537	231.137	128.863		78.943	41.057	78.41	41.59	92.396	27.604	249.749	110.251	23.999	14.205	25.285	63.489					33.21	33.39	28.56	29.08	15.46	18.26	77.23	80.73		33.72	8.11	6.75	12.57	11.14	6.07	3.61	26.75	21.5		0.54576
		170	chat flx	f	71.841	48.159	56.643	63.357	87.35	32.65	215.834	144.166		59.647	60.353	63.665	56.335	74.387	45.613	197.699	162.301	8.374	5.97	5.099	19.443					27.57	35.62	16.74	16.57	20.35	23.71	64.66	75.9		44.06	9.38	5.74	11.81	4.14	2.93	6.14	24.12	16.02		0.62037
		167	chat flx	f	71.593	48.407	78.849	41.151	38.396	81.604	188.838	171.162		78.193	41.807	87.007	32.993	63.797	56.203	228.997	131.003	26.186	11.28	15.944	53.41					32.12	29.89	31.75	30.96	34.73	19.58	98.6	80.43		54.31	10.21	5.69	7.75	6.28	10.71	6.49	28.67	18.46		0.642138
		211	SERT WT P11	F	75.729	44.271	60.397	59.603	32.488	87.512	168.614	191.386	263	54.947	65.053	37.885	82.115	76.425	43.575	169.257	190.743	18.317	11.42	5.56	35.297					23.45	10.9	32.72	31.34	21.71	26.78	77.88	69.02		48.49	11.01	5.81	11.81	7.41	11.2	13.13	34.02	26.35		0.654578
		212	SERT WT P11	M	31.355	88.645	68.636	51.364	67.041	52.959	167.032	192.968	265	46.9	73.1	18.676	101.324	36.047	83.953	101.623	258.377	14.95	8.24	11.85	35.04					36.53	20.83	42.43	28.88	23.41	28.85	102.37	78.56		52.26	12.98	3.79	7.19	8.32	9.66	8.92	29.83	21.03		0.774001
		213	SERT WT P11	M	42.537	77.463	26.333	93.667	34.739	85.261	103.609	256.391	267	40.185	79.815	25.973	94.027	35.201	84.799	101.359	258.641	12.68	6.3	11.52	30.5					24.09	21.9	32.12	31.27	34.53	17.98	90.74	71.15		52.51	14.21	5.93	12.53	11.2	11.25	12.95	37.99	30.08		0.705561
		215	SERT WT P11	F	65.475	54.525	51.058	68.942	56.938	63.062	173.471	186.529	269	39.525	80.475	49.076	70.924	52.601	67.399	141.202	218.798	14.76	7.02	8.89	30.67					32.19	18.1	15.47	27.64	35.01	18.91	82.67	64.65		53.92	14.51	7.4	4.14	13.23	1.25	3.22	19.9	23.85		0.662255
		219	SERT WT P11	M	47.011	72.989	59.333	60.667	52.236	67.764	158.58	201.42	271	57.035	62.965	37.257	82.743	49.603	70.397	143.895	216.105	13.75	6.01	5.56	25.32					36.72	20.95	29.2	16	15.25	28.68	81.17	65.63		43.93	8.96	6.45	7.74	3.45	5.83	6.57	22.53	16.47		0.581441
		220	SERT WT P11	M	63.729	56.271	85.201	34.799	71.116	48.884	220.046	139.954	273	38.125	81.875	40.751	79.249	42.772	77.228	121.648	238.352	6.53	6.44	4.97	17.94					43.58	37.3	19.93	25.99	33.74	34.73	97.25	98.02		68.47	12.55	5.28	8.25	8.62	1.92	1.19	22.72	15.09		0.70387
		222	SERT WT P11	M	52.842	67.158	32.841	87.159	57.644	62.356	143.327	216.673	275	50.739	69.261	41.538	78.462	70.082	49.918	162.359	197.641	14.36	10.54	14.85	39.75					31.25	22.08	44.15	23.21	41.25	35.42	116.65	80.71		76.67	7.84	4.15	14.19	6.31	0.94	10.06	22.97	20.52		0.653878
																														0.00441095		0.118467		0.43452		0.00185071				2.14087e-06		0.0594208		0.351969		0.000270133
				mean	54.0969		54.8284		53.1717		162.097			46.7794		35.8794		51.8187												32.5443	21.7229	30.86	26.3329	29.2714	27.3357	32.5443	21.7229			11.7229	5.54429	9.40714	8.36286	6.00714	8.00571
				sterr	5.75863		7.67509		5.59974		13.2196			2.92197		3.87273		6.07743												2.72157	2.98592	4.00776	2.03704	3.49207	2.59561	2.72157	2.98592			0.969005	0.477463	1.3379	1.20579	1.77844	1.74013
																														0.212416		0.125912		0.518148		0.105579				0.00215547		0.0071067		0.962099		0.00765516
																														0.00144937		0.350547		0.668583		0.00737411				0.000554313		0.630103		0.165554		0.0229078
		184	CHAT mut/mut	f	39.182	80.818	38.697	81.303	99.588	20.412	177.467	182.533		22.968	97.032	56.057	63.943	64.575	55.425	143.6	216.4	3.126	13.585	6.693	23.404					19.86	18.17	19.34	21.32	24.45	22.98	63.65	62.47		47.43	6.82	6.8	3.51	9.65	3.85	5.2	14.18	21.65		0.500734
		177	CHAT mut/mut	m	50.62	69.38	62.154	57.846	88.1	31.9	200.874	159.126		21.139	98.861	46.424	73.576	37.034	82.966	104.597	255.403	6.464	5.189	3.463	15.116					18.04	18.03	16.25	15.83	14.29	31.61	48.58	65.47		45.9	4.82	3.27	2.4	2.78	4.32	1.24	11.54	7.29		0.595797
		178	CHAT mut/mut	m	56.528	63.472	64.778	55.222	81.004	38.996	202.31	157.69		16.152	103.848	40.624	79.376	29.757	90.243	86.533	273.467	0	4.84	1.177	6.017					29.39	17.52	32.96	9.3	31.71	13.75	94.06	40.57		45.46	6.87	1.35	3.42	3.28	6.35	5.24	16.64	9.87		0.835766
		172	CHAT mut/mut	m	18.285	101.715	46.22	73.78	56.032	63.968	120.537	239.463		16.767	103.233	23.088	96.912	10.966	109.034	50.821	309.179	6.296	0	0	6.296					17.71	21.75	25.93	16.14	14.5	12.46	58.14	50.35		26.96	4.37	5.93	4.64	8.51	2.45	4.21	11.46	18.65		0.424272
		173	CHAT mut/mut	m	34.889	85.111	62.872	57.128	68.033	51.967	165.794	194.206		8.079	111.921	24.969	95.031	18.366	101.634	51.414	308.586	0.72	0	0	0.72					24.19	17.49	16.27	15.74	23.09	11.42	63.55	44.65		34.51	4.85	7.81	4.07	0.5	4.6	1.24	13.52	9.55		0.383096
		174	CHAT mut/mut	m	34.257	85.743	52.666	67.334	67.791	52.209	154.714	205.286		13.072	106.928	23.471	96.529	32.497	87.503	69.04	290.96	0	3.551	6.377	9.928					18.02	28.73	26.36	15.96	13.46	32.19	57.84	76.88		45.65	5.84	2.88	4.11	1.13	7.76	4.21	17.71	8.22		0.669725
		180	CHAT mut/mut	f	15.48	104.52	60.564	59.436	60.397	59.603	136.441	223.559		1.895	118.105	23.352	96.648	15.521	104.479	40.768	319.232	0	1.454	1.626	3.08					17.95	18.03	16.33	16.27	11.81	23.9	46.09	58.2		35.71	4.79	3.42	3.73	3.12	1.23	4.2	9.75	10.74		0.583435
		169	CHAT mut/mut	f	38.767	81.233	52.922	67.078	61.041	58.959	152.73	207.27		0	120	31.245	88.755	16.865	103.135	48.11	311.89	0	9.57	6.12	15.69					7.72	17.96	6.29	24.95	18.34	12.95	32.35	55.86		31.29	5.9	3.67	3.7	1.99	4.4	1.21	14	6.87		0.61651
		168	CHAT mut/mut	f	63.299	56.701	64.339	55.661	98.524	21.476	226.162	133.838		0	120	25.616	94.384	7.048	112.952	32.664	327.336	0	10.175	1.216	11.391					17.93	24.69	16.04	22.22	14.13	9.91	48.1	56.82		24.04	5.94	3.63	2.61	1.52	3.91	2.21	12.46	7.36		0.62069
				t.test	0.0101587		0.25695		0.0934449					1.42409e-06		0.0666717		0.000638436				0.000154277	0.121322	0.0103819						0.62333		0.624771		0.891634		0.988412				0.167457		0.976204		0.225046		0.289033
																														1.82496e-05	0.285276	0.011383	0.00145928	0.0127306	0.064019	4.04473e-05	0.00132103		0.00278634	7.06582e-07	0.0455151	1.15125e-05	0.00678121	0.236898	0.0127981	1.83888e-06	0.000246071		0.0891694
					0-2		2-4		4-6				video number	0-2		2-4		4-6												0-2		2-4		4-6						0-2		2-4		4-6
	video number	mice number	genotype	sex	light	dark	light	dark	light	dark				light	dark	light	dark	light	dark											STRESS	NEUTRAL	STRESS	NEUTRAL	STRESS	NEUTRAL					STRESS	NEUTRAL	STRESS	NEUTRAL	STRESS	NEUTRAL
		206	SERT KO P11	M	46.999	73.001	57.964	62.036	41.25	78.75	146.213	213.787	249	11.577	108.423	22.617	97.383	26.665	93.335	60.859	299.141	0	10.23	6.103	16.333					22.95	28.25	36.84	36.53	11.69	11.27	71.48	76.05		22.96	6.14	0.54	12.65	11.9	5.68	6.69	24.47	19.13		0.919162
		208	SERT KO P11	F	48.659	71.341	38.673	81.327	56.63	63.37	143.962	216.038	251	18.428	101.572	9.662	110.338	28.3	91.7	56.39	303.61	4.87	5.211	0	10.081					26.98	30.43	24.63	18.14	29.2	30.58	80.81	79.15		59.78	1.99	6.25	2.2	0.87	1.17	2.23	5.36	9.35		0.241505
		214	SERT KO P11	M	46.535	73.465	43.075	76.925	36.216	83.784	125.826	234.174	253	23.803	96.197	23.876	96.124	34.683	85.317	82.362	277.638	0	4.2	7.172	11.372					22.57	29.76	38.86	35.05	39.18	26.81	100.61	91.62		65.99	2.38	5.44	5.15	1.29	7.51	8.43	15.04	15.16		0.304348
		216	SERT KO P11	F	58.578	61.422	25.631	94.369	51.529	68.471	135.738	224.262	255	9.273	110.727	19.742	100.258	31.495	88.505	60.51	299.49		1.269	10.06	11.329					34.96	29.78	18.84	13.91	13.6	10.07	67.4	53.76		23.67	4.96	0.68	4.91	10	0.19	12.17	10.06	22.85		0.879433
		221	SERT KO P11	M	78.823	41.177	74.141	45.859	87.701	32.299	240.665	119.335	257	16.385	103.615	8.437	111.563	29.162	90.838	53.984	306.016	0.962	9.233	2.169	12.364					23.13	15.73	20.56	33.62	16.64	23.06	60.33	72.41		39.7	9.35	2.81	5.34	7.73	1.55	5.17	16.24	15.71		0.768914
		224	SERT KO P11	F	68.645	51.355	42.563	77.437	37.791	82.209	148.999	211.001	259	11.145	108.855	27.173	92.827	32.389	87.611	70.707	289.293	0	6.611	4.126	10.737					26.79	25.7	34.83	26.13	29.85	25.09	91.47	76.92		54.94	5.51	3.09	5.46	0.36	1.38	8.75	12.35	12.2		0.640698
		226	SERT KO P11	F	44.524	75.476	47.356	72.644	41.094	78.906	132.974	227.026	261	6.834	113.166	25.223	94.777	36.229	83.771	68.286	291.714	1.256	9.165	11.12	21.541					26.01	13.94	34.58	27.65	11.68	26.64	72.27	68.23		38.32	3.38	1.82	7.76	8.56	1.75	1.24	12.89	11.62		0.65
				t.test	0.847443		0.0514296		0.165302					1.58038e-05		0.00287775		0.00179003				0.000678245	0.3197	0.192091						0.622797		0.39059		0.944232		0.346824				0.279525		0.777049		0.0765545		0.549298
																														0.0195791	0.770053	0.846455	0.498355	0.196887	0.317206	0.0817495	0.971503		0.161892	1.49268e-05	0.000967969	0.0241547	0.320316	0.0640749	0.723648	0.000106685	0.0257253		0.728709
				flx	57.3942	62.6058	63.8391	56.1609	62.4083	57.5917	183.642			49.7137	70.2863	47.6774	72.3226	56.3564	63.6436	153.748		12.7667	8.26271	9.50714	30.5366
					3.92727	3.92727	4.89478	4.89478	4.84068	4.84068	9.84778			4.22175	4.22175	5.58079	5.58079	4.78403	4.78403	13.1447		1.79586	1.00399	1.75475	3.99034
				Chat P11	39.0341	80.9659	56.1347	63.8653	75.6122	44.3878	170.781			11.1191	108.881	32.7607	87.2393	25.8477	94.1523	69.7274		1.84511	5.37378	2.96356	10.1824
					5.34175	5.34175	3.04591	3.04591	5.56605	5.56605	11.3798			2.98941	2.98941	4.03745	4.03745	5.89566	5.89566	11.9771		0.920999	1.60228	0.923257	2.36715
																												0.000105766
				sert P1	56.109	63.891	47.0576	72.9424	50.3159	69.6841	153.482			13.9207	106.079	19.5329	100.467	31.2747	88.7253	64.7283		1.18133	6.55986	5.82143	13.3939
					4.9846	4.9846	5.81052	5.81052	6.83461	6.83461	14.8522			2.2311	2.2311	2.84404	2.84404	1.30943	1.30943	3.70676		0.771289	1.22267	1.52789	1.5619

## Sheet: Figure 6
	PANEL D-E																			PANEL F-H																			PANEL I-K
		Dark light																		Dark light social																								Time in zone
						0-2		2-4		4-6		0-6												0-2		2-4		4-6		0-6			0-2	2-4	4-6									0-2		2-4		4-6
		experiment	video number	mice number	genotype	time in light	time in dark	time in light	time in dark	time in light	time in dark	time in light	time in dark							experiment	video number	mice number	genotype	time in light	time in dark	time in light	time in dark	time in light	time in dark	time in light	time in dark													stress	neutral	stress	neutral	stress	neutral
	AAV VP	dark light	1	183	chatP11	18.765	101.235	26.037	93.963	34.722	85.278	79.524	280.476							dark light + social	2	183	chatP11	40.06	79.94	28.008	91.992	25.649	94.351	93.717	266.283		1.384	2.361	2.4	6.145			AAV VP	dark light	chatP11			27.44	9.81	51.844	2.647	32.724	54.537
	AAV VP	dark light	5	185	chatp11	4.196	115.804	4.944	115.056	14.597	105.403	23.737	336.263							dark light + social	6	185	chatp11	5.119	114.881	6.674	113.326	31.835	88.165	43.628	316.372		2.163	0	5.36	7.523			AAV VP	dark light	chatp11			18.67	0.415	45.465	28.96	37.475	23.551
	AAV VP	dark light	9	181	chatP11	62.611	57.389	62.313	57.687	66.839	53.161	191.763	168.237							dark light + social	10	181	chatP11	3.504	116.496	22.467	97.533	32.224	87.776	58.195	301.805		0	4.321	1.382	5.703			AAV VP	dark light	chatP11			24	1.035	52.079	1.567	81.298	8.942
	AAV VP	dark light	11	175	chatP11	36.575	83.425	55.04	64.96	89.58	30.42	181.195	178.805							dark light + social	12	175	chatP11	9.536	110.464	22.441	97.559	19.022	100.978	50.999	309.001		0.705	1.495	1.37	3.57			AAV VP	dark light	chatP11			39.793	12.254	49.826	16.407	59.46	15.322
	AAV VP	dark light	15	177	chatP11	9.008	110.992	10.887	109.113	43.992	76.008	63.887	296.113							dark light + social	16	177	chatP11	16.811	103.189	4.191	115.809	25.115	94.885	46.117	313.883		1.835	0.728	2.876	5.439			AAV VP	dark light	chatP11			13.642	4.439	74.718	17.792	68.65	18.424
	AAV VP	dark light	17	178	chatP11	34.296	85.704	72.326	47.674	80.19	39.81	186.812	173.188							dark light + social	18	178	chatP11	26.6	93.4	36.608	83.392	84.305	35.695	147.513	212.487		4.845	7.407	11.03	23.282			AAV VP	dark light	chatP11			13.761	18.959	67.509	7.432	48.894	16.461
					mean	27.5752		38.5912		54.9867		121.153												16.9383		20.0648		36.3583		73.3615			1.822	2.71867	4.06967	8.61033							mean	22.8843	7.81867	56.9068	12.4675	54.7502	22.8728
					sterr	8.7989		11.5882		11.7406		30.2237												5.78201		5.09732		9.7947		16.6024			0.683476	1.11844	1.51477	2.98012							sterr	4.05922	2.94392	4.68913	4.30694	7.61151	6.62084
																																											t.test	0.0249524		0.0012036		0.0622822
	AAV LDT	dark light	21			71.898	48.102	73.282	46.718	93.399	26.601	238.579	121.421							dark light + social	22			24.979	95.021	23.004	96.996	30.033	89.967	78.016	281.984		3.106	2.677	3.849	9.632								0.0144877	0.0224299	0.0103882	0.0443277	0.275681	0.121385
	AAV LDT	dark light	23			93.491	26.509	112.26	7.74	91.271	28.729	297.022	62.978							dark light + social	24			9.918	110.082	20.039	99.961	3.967	116.033	33.924	326.076		7.489	4.854	7.644	19.987			AAV LDT	dark light	chatP11			37.761	32.636	56.197	29.618	63.813	20.005
	AAV LDT	dark light	25			42.633	77.367	49.144	70.856	67.972	52.028	159.749	200.251							dark light + social	26			84.275	35.725	69.549	50.451	91.381	28.619	245.205	114.795		39.049	9.728	20.114	68.891			AAV LDT	dark light	chatp11			37.698	34.698	38.17	49.48	60.005	27.024
	AAV LDT	dark light	27			61.25	58.75	48.443	71.557	69.27	50.73	178.963	181.037							dark light + social	28			57.02	62.98	49.943	70.057	85.457	34.543	192.42	167.58		18.005	6.31	13.695	38.01			AAV LDT	dark light	chatP11			15.994	10.854	56.295	17.094	36.612	41.668
	AAV LDT	dark light	35			43.182	76.818	67.503	52.497	73.352	46.648	184.037	175.963							dark light + social	36			24.249	95.751	19.175	100.825	32.087	87.913	75.511	284.489		6.649	5.24	4.279	16.168			AAV LDT	dark light	chatP11			45.534	28.474	33.985	35.66	22.079	47.489
	AAV LDT	dark light	37			91.719	28.281	95.189	24.811	92.228	27.772	279.136	80.864							dark light + social	38			23.045	96.955	41.011	78.989	56.945	63.055	121.001	238.999		1.545	5.259	5.832	12.636			AAV LDT	dark light	chatP11			8.465	0.616	35.03	6.696	60.595	23.529
						67.3622		74.3035		81.2487		222.914												37.2477		37.1202		49.9783		124.346			12.6405	5.678	9.2355	27.554			AAV LDT	dark light	chatP11			33.206	17.313	37.306	28	58.74	34.668
						9.18353		10.3698		5.00246		23.3318												11.3587		8.25481		13.9719		32.6393			5.78112	0.94612	2.61997	9.21723							mean	29.7763	20.7652	42.8305	27.758	50.3073	32.3972
																																											sterr	5.86146	5.5094	4.28675	6.04189	6.9229	4.39678
																																											t.test	0.0142684		0.116782		0.168045
	AAV NACC	dark light	39			53.408	66.592	90.864	29.136	64.383	55.617	208.655	151.345							dark light + social	40			34.969	85.031	22.458	97.542	47.803	72.197	105.23	254.77		5.746	2.273	3.904	11.923								0.301885	0.749262	0.584153	0.833669	0.512133	0.533871
	AAV NACC	dark light	41			54.232	65.768	86.627	33.373	95.811	24.189	236.67	123.33							dark light + social	42			3.522	116.478	14.399	105.601	13.373	106.627	31.294	328.706		6.574	6.567	4.56	17.701			AAV NACC	dark light	chatP11			56.728	35.531	22.503	54.953	43.516	37.651
	AAV NACC	dark light	43			52.184	67.816	58.176	61.824	82.69	37.31	193.05	166.95							dark light + social	44			28.675	91.325	83.304	36.696	67.722	52.278	179.701	180.299		11.979	17.682	9.229	38.89			AAV NACC	dark light	chatp11			30.977	25.747	34.36	22.061	45.156	69.689
	AAV NACC	dark light	47			71.014	48.986	72.107	47.893	55.163	64.837	198.284	161.716							dark light + social	48			30.882	89.118	30.203	89.797	31.232	88.768	92.317	267.683		4.395	3.99	3.496	11.881			AAV NACC	dark light	chatP11			40.878	50.848	32.486	46.604	54.347	51.773
	AAV NACC	dark light	49			70.227	49.773	39.497	80.503	88.489	31.511	198.213	161.787							dark light + social	50			9.561	110.439	4.864	115.136	14.231	105.769	28.656	331.344		3.856	3.865	3.928	11.649			AAV NACC	dark light	chatP11			2.944	7.124	43.208	8.869	86.807	9.801
						60.213		69.4542		77.3072		206.974												21.5218		31.0456		34.8722		87.4396			6.51	6.8754	5.0234	18.4088			AAV NACC	dark light	chatP11			52.465	33.909	28.31	39.364	36.32	45.642
						4.26314		9.4471		7.59539		7.84483												6.27161		13.7259		10.363		27.8031			1.44939	2.7879	1.06508	5.24573							mean	30.7156	25.6514	26.9085	28.7808	44.443	35.8483
																																						0.726863					sterr	9.91511	7.66823	5.9628	8.82673	11.3872	10.6826
	WT	dark light	13	182	WT	39.538	80.462	73.299	46.701	63.169	56.831	176.006	183.994							dark light + social	14	182	chatP11	51.546	68.454	56.801	63.199	49.325	70.675	157.672	202.328		14.212	8.24	7.797	30.249							t.test	0.367397		0.850887		0.576473
	WT	dark light	19	179	WT	53.278	66.722	75.17	44.83	47.842	72.158	176.29	183.71							dark light + social	20	179	chatP11	41.814	78.186	42.04	77.96	66.47	53.53	150.324	209.676		5.784	4.135	8.154	18.073								0.93426	0.363807	0.164291	0.353423	0.385305	0.591944
	WT	dark light	29		WT	35.664	84.336	79.752	40.248	75.612	44.388	191.028	168.972							dark light + social	30			100.88	19.12	114.857	5.143	73.751	46.249	289.488	70.512		31.979	18.255	9.02	59.254
	WT	dark light	31		WT	20.936	99.064	55.649	64.351	52.036	67.964	128.621	231.379							dark light + social	32			30.577	89.423	20.665	99.335	35.61	84.39	86.852	273.148		3.796	0	1.808	5.604			WT	dark light	wt			26.084	23.389	26.911	39.078	34.854	48.071
	WT	dark light	45		WT	43.125	76.875	62.516	57.484	55.783	64.217	161.424	198.576							dark light + social	46			37.476	82.524	64.544	55.456	63.637	56.363	165.657	194.343		10.542	17.57	10.463	38.575			WT	dark light				30.973	8.761	33.61	29.192	25.25	52.835
						47.558	72.442	58.774	61.226	59.595	60.405	165.927	194.073											54.375	65.625	78.146	41.854	67.877	52.123	200.398	159.602		8.343	12.996	2.373	23.712			WT	dark light				29.678	6.831	45.942	11.382	73.519	9.541
						69.167	50.833	86.351	33.649	82.564	37.436	238.082	121.918											31.357	88.643	35.238	84.762	40.792	79.208	107.387	252.613		5.68	1.263	3.24	10.183			WT	dark light				38.969	37.155	46.356	44.289	32.173	46.291
						43.815	76.185	74.727	45.273	75.34	44.66	193.882	166.118											24.52	95.48	38.196	81.804	50.038	69.962	112.754	247.246		6.185	10.885	14.881	31.951			WT	dark light				34.168	15.971	53.04	17.373	51.336	16.384
						44.787	75.213	81.01	38.99	76.806	43.194	202.603	157.397											41.501	78.499	35.666	84.334	36.971	83.029	114.138	245.862		4.62	3.109	3.078	10.807			WT	dark light				45.567	37.642	41.222	25.712	44.326	40.16
						76.08	43.92	73.594	46.406	81.463	38.537	231.137	128.863											78.943	41.057	78.41	41.59	92.396	27.604	249.749	110.251		23.999	14.205	25.285	63.489			WT	dark light				47.033	18.241	26.901	29.866	45.384	44.981
						71.841	48.159	56.643	63.357	87.35	32.65	215.834	144.166											59.647	60.353	63.665	56.335	74.387	45.613	197.699	162.301		8.374	5.97	5.099	19.443			WT	dark light				36.437	36.583	44.352	12.953	49.699	39.201
						71.593	48.407	78.849	41.151	38.396	81.604	188.838	171.162											78.193	41.807	87.007	32.993	63.797	56.203	228.997	131.003		26.186	11.28	15.944	53.41							mean	36.1136	23.0716	39.7918	26.2306	44.5676	37.183
						51.4485		71.3612		66.3297		189.139												52.5691		59.6029		59.5876		171.76			12.475	8.99233	8.9285	30.3958							sterr	2.63588	4.50318	3.4058	4.20172	5.23075	5.53707
						4.9656		2.98863		4.52644		8.87037												6.70077		7.7849		4.98668		18.1663			2.76528	1.78356	2.00635	5.67447							t.test	0.0135809		0.0771628		0.503486
																																												0.0404538		0.0387829		0.207974
		dark light			chatP11	36.182	83.818	38.697	81.303	99.588	20.412	174.467	185.533											20.968	99.032	46.057	73.943	54.575	65.425	121.6	238.4		3.126	13.585	6.693	23.404
		dark light			chatP11	40.62	79.38	52.154	67.846	88.1	31.9	180.874	179.126											23.139	96.861	46.424	73.576	37.034	82.966	106.597	253.403		5.464	5.189	3.463	14.116
		dark light			chatP11	36.528	83.472	54.778	65.222	81.004	38.996	172.31	187.69											15.152	104.848	30.624	89.376	29.757	90.243	75.533	284.467		0	4.84	1.177	6.017
		dark light			chatP11	18.285	101.715	46.22	73.78	56.032	63.968	120.537	239.463											17.767	102.233	23.088	96.912	10.966	109.034	51.821	308.179		5.296	0	0	5.296
		dark light			chatP11	21.889	98.111	62.872	57.128	68.033	51.967	152.794	207.206											9.079	110.921	24.969	95.031	18.366	101.634	52.414	307.586		0.72	0	0	0.72
		dark light			chatP11	34.257	85.743	52.666	67.334	67.791	52.209	154.714	205.286											12.072	107.928	23.471	96.529	28.497	91.503	64.04	295.96		0	3.551	6.377	9.928
		dark light			chatP11	15.48	104.52	20.564	99.436	60.397	59.603	96.441	263.559											1.895	118.105	23.352	96.648	15.521	104.479	40.768	319.232		0	1.454	1.626	3.08
		dark light			chatP11	38.767	81.233	42.922	77.078	61.041	58.959	142.73	217.27											1.236	118.764	31.245	88.755	16.865	103.135	49.346	310.654		0	9.57	6.12	15.69
		dark light			chatP11	63.299	56.701	64.339	55.661	98.524	21.476	226.162	133.838											0.45	119.55	25.616	94.384	7.048	112.952	33.114	326.886		0	10.175	1.216	11.391
						33.923		48.3569		75.6122		157.892												11.3064		30.5384		24.2921		66.137			1.62289	5.37378	2.96356	9.96022
						4.82006		4.47244		5.56605		12.4215												2.89463		3.13146		4.95692		10.0105			0.78607	1.60228	0.923257	2.36557
				t.test to WT	shRNA VP	0.0210878		0.00223836		0.28878		0.012899												0.00347818		0.00385195		0.0308391		0.00324074			0.0169756	0.0321477	0.132159	0.0196081
					ShRNA LDT	0.113596		0.727477		0.059275		0.117803												0.233461		0.0916203		0.4331		0.186492			0.976817	0.227698	0.929052	0.786295
					shRNA NACC	0.30584		0.802292		0.217978		0.247249												0.0146764		0.0747009		0.0275584		0.0233088			0.200663	0.530467	0.246071	0.227342
												0.0486569
				t.test to ChAT P11	shRNA VP	0.504143		0.382747		0.100424		0.222678												0.353926		0.0858063		0.247498		0.697681			0.861401	0.244851	0.51883	0.726863
					ShRNA LDT	0.00370513		0.0220684		0.492534		0.0187117												0.0198903		0.406133		0.0653854		0.0654274			0.036616	0.888453	0.0210108	0.0452002
					shRNA NACC	0.00352542		0.039677		0.859428		0.0177957												0.11455		0.963216		0.314449		0.396874			0.00678604	0.622328	0.188208	0.114984
				ChATP11vwt		0.023257		0.000278895		0.207089		0.0486569												7.1509e-05		0.00617487		9.74655e-05		0.000181224			0.00372771	0.162117	0.0256094	0.00801868
[truncated: 12 more columns]

## Sheet: Figure 7
	PANEL A-b																												panel c-e
			dark light																										dark light + WT																notes	video	subbject	genotype	condition
	saline		0-2	2-4	4-6	0-6																							0-2	2-4	4-6	sniffing 6min		time light '0-6
	wt	mean	35.7767	41.6284	46.3624	123.768																							20.905	28.5145	33.0009	8.52218		82.4204														ko	habituation
		ster	3.99346	4.03931	5.27272	11.4878																							4.53918	5.11057	4.17483	1.92337		11.4575														ko	habituation
	ko	mean	11.1542	15.9284	22.5394	49.6221																							11.2711	11.979	10.2827	2.01333		33.5328														ko	habituation
		ster	1.93442	2.84059	2.42746	4.11248																							2.97866	3.3768	4.17719	1.2019		6.87775														ko	habituation
	ksocial rescue																																															ko	habituation
	wt	mean	23.8844	37.9459	35.1611	96.9914																							31.0029	18.7661	15.9373	15.7435		65.7063														ko	habituation
		ster	5.14356	9.40176	11.8838	22.6764																							8.40462	6.25873	5.43205	7.48736		17.4576														ko	habituation
	ko	mean	11.0557	17.5733	21.7823	50.4112																							11.5245	12.7675	16.1416	16.1869		40.4336														ko	habituation
		ster	2.17341	4.09429	5.55471	11.1461																							4.32296	5.07375	7.13268	10.5798		15.5365														ko	habituation
																																																ko	habituation
	MDMA
	wt	mean	36.969	35.5645	45.2954	117.829																							24.2261	33.6859	39.7675	34.1		97.6795														ko	stress discrimination (stress to left)
		ster	9.38334	6.47895	11.9568	24.1493																							7.59627	10.8478	12.7089	11.0681		26.8821														ko	stress discrimination (stress to left)
	ko	mean	17.4039	16.9981	21.6609	56.0629																							27.0711	26.31	17.7451	62.2326		71.1262														ko	stress discrimination (stress to left)
		ster	5.97096	7.28168	9.31003	21.7013																							5.86422	5.01379	4.64008	15.2214		13.2628														ko	stress discrimination (stress to left)
	wt	social	0.106587	0.674228	0.324822	0.255971																							0.266883	0.288158	0.0310047	0.193245		0.436468														ko	stress discrimination (stress to left)
		mdma	0.891027	0.418828	0.92462	0.801975																							0.69633	0.625772	0.525534	0.0025341		0.542373														ko	stress discrimination (stress to left)
																																																ko	stress discrimination (stress to left)
																																																ko	stress discrimination (stress to left)
	ko	social	0.975652	0.777768	0.920172	0.958115																							0.967088	0.912504	0.556951	0.315975		0.744479														ko	stress discrimination (stress to left)
		mdma	0.35496	0.897162	0.931744	0.785279																							0.0330176	0.0333084	0.252362	0.00165525		0.0263453														ko	stress discrimination (stress to left)
	wt to KO	saline	0.000239509	0.000239429	0.00414938	0.000122731																							0.160282	0.0370929	0.00190566	0.0290735		0.00719252														WT	habituation
		social	0.0128147	0.0297405	0.254453	0.0501941																							0.032857	0.493247	0.985596	0.980148		0.338828														WT	habituation
		mdma	0.086138	0.0820988	0.132479	0.0754221																							0.766819	0.517966	0.095422	0.190466		0.359355														WT	habituation
																																																WT	habituation
																																																WT	habituation
			dark light						dark light + WT																																							WT	habituation
			0-2	2-4	4-6	0-6			0-2	2-4	4-6	sniffing 6min		time light '0-6																																		WT	habituation
																																																WT	habituation
WT	saline		10.928	34.71	29.537	75.175			17.236	14.211	26.812	2		58.259																																		WT	habituation
WT	saline		40.272	29.513	73.688	143.473			44.256	55.072	55.441	19.217		154.769																																		WT	habituation
WT	saline		19.768	56.746	52.095	128.609			0	3.766	31.637	16.062		35.403																																		WT	habituation
WT	saline		34.41	42.254	51.488	128.152			8.137	25.173	47.24	5.631		80.55																																		WT	habituation
WT	saline		37.99	69.175	63.594	170.759			46.343	59.357	38.146	17.773		143.846																																		WT	habituation
WT	saline		20.087	6.904	20.693	47.684			0	7.122	6.247	13.451		13.369																																		WT	habituation
WT	saline		68.159	66.483	77.313	211.955			28.993	44.652	17.179	4.577		90.824																																		WT	habituation
WT	saline		36.62	45.095	36.733	118.448			0	15.798	37.066	3.498		52.864																																		WT	habituation
WT	saline		25.447	37.085	43.168	105.7			10.458	28.645	21.461	2.118		60.564																																		WT	habituation
WT	saline		47.051	40.055	28.715	115.821			3.136	0	17.793	3.306		20.929
WT	saline		40.646	37.811	22.824	101.281			38.714	24.541	34.623	5.553		97.878																																		WT	stress discrimination (stress to left)
WT	saline		44.886	48.709	76.099	169.694			13.203	70.904	46.676	4.657		130.783																																		WT	stress discrimination (stress to left)
WT	saline		54.487	51.969	73.061	179.517			47.535	47.971	74.154	29.843		169.66																																		WT	stress discrimination (stress to left)
WT	saline		58.573	58.078	62.19	178.841			53.73	36.255	18.33	1.905		108.315																																		WT	stress discrimination (stress to left)
WT	saline		39.683	16.878	17.537	74.098			7.002	14.585	41.186	6.532		62.773																																		WT	stress discrimination (stress to left)
WT	saline		11.514	23.186	16.334	51.034			12.648	6.632	11.782	5.918		31.062																																		WT	stress discrimination (stress to left)
WT	saline		17.683	43.032	43.092	103.807			23.994	30.063	35.242	2.836		89.299																																		WT	stress discrimination (stress to left)
																																																WT	stress discrimination (stress to left)
ko	saline		18.704	7.675	14.129	40.508			20.703	2.815	0	0		23.518																																		WT	stress discrimination (stress to left)
ko	saline		8.642	16.458	25.432	50.532			12.192	23.781	7.52	0		43.493																																		WT	stress discrimination (stress to left)
ko	saline		7.649	4.591	23.27	35.51			3.056	2.776	0	0		5.832				8.52218	2.01333		21.6332	13.9258																										WT	stress discrimination (stress to left)
ko	saline		8.618	27.208	33.395	69.221			23.276	6.595	17.861	10.407		47.732				1.92337	1.2019		6.89187	2.07505																										WT	stress discrimination (stress to left)
ko	saline		0.736	27.56	23.516	51.812			8.456	10.785	5.376	4.961		24.617																																		WT	stress discrimination (stress to left)
ko	saline		19.82	17.212	20.607	57.639			8.76	15.984	5.428	0		30.172																																		WT	stress discrimination (stress to left)
ko	saline		11.218	22.438	30.555	64.211			22.325	15.462	5.288	2.752		43.075																																		WT	stress discrimination (stress to left)
ko	saline		12.755	12.31	9.989	35.054			2.672	29.613	40.4	0		72.685																																		WT	stress discrimination (stress to left)
ko	saline		12.246	7.904	21.962	42.112			0	0	10.671	0		10.671																																		WT	stress discrimination (stress to left)
																																																ko	stress discrimination (stress to left)
																																																ko	stress discrimination (stress to left)
						dark light						dark light + WT																																				ko	stress discrimination (stress to left)
						0-2	2-4	4-6				0-2	2-4	4-6	sniffing 6min																																	ko	stress discrimination (stress to left)
3	386	f	wt	MDMA	social rescue	15.67	17.344	9.313	42.327			0	5.864	5.26	8.3965		11.124																															ko	stress discrimination (stress to left)
7	382	f	wt	MDMA		79.221	61.089	75.428	215.738			62.67	71.383	46.123	34.647		180.176																															ko	stress discrimination (stress to left)
11	383	f	wt	MDMA		30.832	35.015	50.304	116.151			14.987	9.937	76.334	12.119		101.258																															ko	stress discrimination (stress to left)
15	384	f	wt	MDMA		76.764	64.957	44.646	186.367			3.282	24.293	3.848	33.057		31.423																															ko	stress discrimination (stress to left)
19	385	f	wt	MDMA		37.377	31.5	108.598	177.475			38.513	83.021	77.903	0		199.437																															ko	stress discrimination (stress to left)
21	313	f	wt	MDMA		12.24	15.903	6.522	34.665			8.762	3.914	0.674	59.69		13.35																															ko	stress discrimination (stress to left)
27	311	f	wt	MDMA		21.728	32.727	34.749	89.204			27.682	49.947	83.988	15.222		161.617																															ko	stress discrimination (stress to left)
33	312	f	wt	MDMA		21.92	25.981	32.803	80.704			37.913	21.128	24.01	9.934		83.051																															ko	stress discrimination (stress to left)
																																																ko	stress discrimination (stress to left)
																																																ko	stress discrimination (stress to left)
1	251	f	ko	MDMA		9.857	3.185	4.442	17.484			13.769	25.623	25.857	11.315		65.249
5	252	f	ko	MDMA		2.072	0	9.19	11.262			18.269	14.56	12.775	8.319		45.604
9	253	f	ko	MDMA		8.264	0	0.369	8.633			11.36	12.897	11.159	13.266		35.416
13	255	f	ko	MDMA		4.872	12.619	28.254	45.745			21.68	46.268	40.885	21.942		108.833
17	256	f	ko	MDMA		5.455	12.136	11.555	29.146			40.638	30.424	4.335	15.63		75.397																															wt	stress discrimination (stress to left)
23	217	f	ko	MDMA		1.834	13.119	0	14.953			11.537	16.32	17.86	21.211		45.717																															wt	stress discrimination (stress to left)
25	218	f	ko	MDMA		46.078	50.945	80.375	177.398			70.88	54.509	44.472	21.839		169.861																															wt	stress discrimination (stress to left)
29	224	f	ko	MDMA		31.724	9.451	8.89	50.065			27.625	10.082	4.952	2.793		42.659																															wt	stress discrimination (stress to left)
31	225	f	ko	MDMA		52.447	66.974	70.038	189.459			37.952	39.817	6.196	7.599		83.965																															wt	stress discrimination (stress to left)
35	229	f	ko	MDMA		11.436	1.552	3.496	16.484			17.0014	12.6	8.96	15.344		38.5614																															wt	stress discrimination (stress to left)
																																																wt	stress discrimination (stress to left)
																																																wt	stress discrimination (stress to left)
																																															251	f	ko
																																															252	f	ko
																																															253	f	ko
																																															255	f	ko
																																															256	f	ko
																																															217	f	ko
																																															218	f	ko
																																															224	f	ko
																																															225	f	ko
																																															386	f	wt
																																															382	f	wt
																																															383	f	wt
																																															384	f	wt
																																															385	f	wt
																																															313	f	wt
																																															311	f	wt
																																															312	f	wt
[truncated: 18 more columns]

## Sheet: Figure S1
	s1a-b	two-way ANOVA: group effect P=0.000006, time effect P=0.172, interaction P=0.9432
	S1c-d	two-way ANOVA: group effect P=0.0024, time effect P=0.21, interaction P=0.91
	s1d-f	two-way ANOVA: group effect P=0.000037, time effect P=0.325, interaction P=0.802
	S1e	3-way ANOVA, side effect F(1,90)=0.12, P=0.72, group effect F(2,90)=0.80, P=0.448, time effect F(2,90)=0.1132, P=0.893, interaction F(4,90)=0.0751, P=0.9896
	S1f	2-way ANOVA group effect F(2,30)=11.10, P=0.000245, side effect F(1,30)=1.08, P=0.3060, interaction F(2,30)=1.83, P=0.1775
	S1h	one-way ANOVA F(2,9)=8.46, P=0.008557
	S1i	one-way ANOVA F(2,9)=5.21, P=0.031364
	S1j	one-way ANOVA, F(2,9)=8.51, P=0.008413
				0/2		2/4		4/6		total														0/2		2/4		4/6		total
				time light	time dark	time light	time dark	time light	time dark	time light	time dark	delta												time light	time dark	time light	time dark	time light	time dark	time light	time dark	delta
	342	trial 3	food	0	120	5.826	114.174	9.994	110.006	15.82	344.18	0	0	0	0	0	0				342	trial 2	object	2.391	117.609	0.343	119.657	19.985	100.015	22.719	337.281	0	0	0	0	0	0
	343	trial 7	food	17.774	102.226	31.613	88.387	36.881	73.119	86.268	263.732	0	0	0	1.767	10.997	2.72				343	trial 6	object	20.496	99.504	34.57	85.43	5.656	114.344	60.722	299.278	0	0	0	1.578	6.234	3.242
	344	trial 11	food	0	120	26.008	93.992	60.609	49.391	86.617	263.383	0	0	0	0	5.732	8.147				344	trial 10	object	13.104	106.896	20.903	99.097	63.42	56.58	97.427	262.573	0	0	0	1.423	0.279	2.641
	345	trial 15	food	6.313	113.687	0	120	26.808	93.192	33.121	326.879	0	0	0	0	0	7.183				345	trial 14	object	35.801	84.199	18.509	101.491	20.67	99.33	74.98	285.02	0	0	0	8.181	0	0.376
	349	trial 19	food	40.136	79.864	17.135	102.865	7.927	112.073	65.198	294.802	0	0	0	11.232	0.747	1.272				349	trial 18	object	18.642	101.358	61.071	58.929	25.715	94.285	105.428	254.572	0	0	0	3.321	10.311	0.326
	351	trial 23	food	0	120	0	120	0	120	0	360	0	0	0	0	0	0				351	trial 22	object	0	120	13.471	106.529	10.744	109.256	24.215	335.785	0	0	0	0	4.055	0
cps+2	352	trial 27	food	11.111	108.889	17.305	102.695	30.496	89.504	58.912	301.088	0	0	0	0	0	1.127				352	trial 26	object	18.65	101.35	31.466	88.534	43.432	76.568	93.548	266.452	0	0	0	0	1.12	0
cps+3	353	trial 31	food	8.143	111.857	10.072	109.928	29.132	90.868	47.347	312.653	0	0	0	0	0	0				353	trial 30	object	8.783	111.217	17.713	102.287	22.305	97.695	48.801	311.199	0	0	0	0	0	0
cps+4	354	trial 35	food	4.842	115.158	12.704	107.296	18.673	101.327	36.219	323.781	0	0	0	0	7.937	9.97				354	trial 34	object	20.959	99.041	6.208	113.792	9.655	110.345	36.822	323.178	0	0	0	5.584	0	1.19
cps+5	355	trial 39	food	0	120	2.153	117.847	11.809	108.191	13.962	346.038	0	0	0	0	0	0				355	trial 38	object	3.4	116.6	15.775	104.225	12.908	107.092	32.083	327.917	0	0	0	0	0	0.713
cps+6	361	trial 43	food	0	120	0	120	0	120	0	360	0	0	0	0	0	0				361	trial 42	object	0	120	0	120	11.073	108.927	11.073	348.927	0	0	0	0	0	0
cps+7	362	trial 47	food	7.032	112.968	7.297	112.703	3.657	116.343	17.986	342.014	0	0	0	0	0	0				362	trial 46	object	0	120	12.606	107.394	35.828	84.172	48.434	311.566	0	0	0	0	0	4.112
		CTRL		11.065	108.935	20.458	99.542	16.04	103.96	47.563	312.437													26.449	93.551	24.313	95.687	19.851	100.149	70.613	289.387
		CTRL		40.452	79.548	75.415	44.585	24.221	95.779	140.088	219.912													46.458	73.542	69.582	50.418	74.905	45.095	190.945	169.055
		CTRL		50.416	69.584	87.672	32.328	91.715	28.285	229.803	130.197													73.758	46.242	81.21	38.79	95.872	24.128	250.84	109.16
		CTRL		11.147	108.853	41.168	78.832	28.861	91.139	81.176	337.685													25.647	94.353	62.089	57.911	76.198	43.802	163.934	196.066
		CTRL		42.755	77.245	34.024	85.976	50.646	69.354	127.425	232.575													35.922	84.078	66.37	53.63	51.274	68.726	153.566	206.434
		CTRL		27.696	92.304	42.773	77.227	52.861	67.139	123.33	236.67													60.159	59.841	70.298	49.702	60.071	59.929	190.528	169.472
		CTRL		14.567	105.433	38.671	81.329	29.336	90.664	82.574	345.433													22.972	97.028	24.501	95.499	6.576	113.424	54.049	305.951
		CTRL		12.64	107.36	22.896	97.104	46.465	73.535	82.001	277.999													20.878	99.122	32.46	87.54	13.996	106.004	67.334	292.666
		CSP	mean	10.7038	109.296	13.4303	106.57	27.0365	92.9635	51.1707	308.829				2.1665	2.91267	3.22033					CSP	mean	15.0723	104.928	24.8112	95.1888	24.365	95.635	64.2485	295.752				2.41717	3.47983	1.0975
			ster	6.53002	6.53002	5.54107	5.54107	11.074	11.074	16.8224	16.8224				1.83592	1.85693	1.46927						ster	5.36564	5.36564	8.54847	8.54847	8.35765	8.35765	14.4355	14.4355				1.2572	1.72284	0.591779
			T TEST	0.000646312		0.000390876		0.0309189		0.00060455													T TEST	0.000397798		0.00920629		0.00798618		0.000487594
			t test to CTRL	0.097715	0.097715	0.109389	0.109389	0.617033	0.617033	0.177225	0.177225				0	1.32283	1.8495						t test to CTRL	0.0234226	0.0234226	0.0317116	0.0317116	0.122944	0.122944	0.0300291	0.0300291				0.930667	0.186667	1.0025
		CSP + 2wks	mean	5.188	114.812	8.25517	111.745	15.6278	104.372	29.071	330.929				0	1.32283	1.63449					CSP + 2wks	mean	8.632	111.368	13.9613	106.039	22.5335	97.4665	45.1268	314.873				0.930667	0.186667	0.653273
			ster	1.83634	1.83634	2.6539	2.6539	5.21156	5.21156	9.07721	9.07721												ster	3.78036	3.78036	4.39942	4.39942	5.78329	5.78329	11.2069	11.2069
			T TEST	7.91564e-07		6.54975e-06		0.000367665		1.4372e-05					0.265285	0.501495	0.546768						T TEST	3.8693e-05		0.000137433		0.00130625		6.99032e-05					0.364347	0.0865713	0.916305
				0.00955016	0.00955016	0.0464782	0.0464782	0.175899	0.175899	0.0430022	0.0430022													0.00423411	0.00423411	0.00203932	0.00203932	0.0834332	0.0834332	0.00830343	0.00830343
		control	mean	26.3422	93.6578	36.8008	83.1993	35.2435	84.7565	98.3865	261.614											control	mean	39.0304	80.9696	53.8529	66.1471	49.8429	70.1571	142.726	217.274
			ster	5.73296	5.73296	10.8513	10.8513	11.0494	11.0494	25.4035	25.4035												ster	6.86872	6.86872	8.10926	8.10926	11.6532	11.6532	25.2183	25.2183
			T TEST	0.000617362		0.0698489		0.0600317		0.0148027													T TEST	0.0185071		0.473171		0.41231		0.182921

## Sheet: Figure S2
																																S2a	two-tailed unpaired t-test t(20)=3.32, P=0.003365
																																S2b	two-way ANOVA group effect F(2,123)=9.57, P=0.000137, time effect F(2,123)=7.20, P=0.001, interaction effect F(4,123)=0.16, P=0.95
	panel A																															s2d-e	two-way ANOVA group effect F(2,123)=6.2, P=0.0027, time effect F(2,123)=1.15, P=0.31, interaction effect F(4,123)=0.34, P=0.84
													panel B																			S2f	3-way ANOVA group effect F(1,126)=2.86, P=0.093, side effect F(1,126)=1.96, P=0.163, time effect F(2,126)=0.054, P=0.947, interaction effect F(2,126)=0.90, P=0.408
																																S2g	two-way ANOVA group effect F(1,42)=5.76, P=0.021, side effect F(1,42)=1.71, P=0.19, interaction F(1,42)=1.31, P=0.25
			saline																													S2h	two-way ANOVA group effect F(1,42)=8.86, P=0.004, side effect F(1,42)=0.35, P=0.55, interaction F(1,42)=.63, P=0.43
			w1	w2	w3	ko1	ko2	ko3
	midbrain	PSD95	63621.3	63376.9	63542.6	63776.7	63354.2	63437.7
		GADTH	48046.2	50681.8	51749.8	54291.6	54804.5	54352.3
		RATIO	1.32417	1.25049	1.22788	1.17471	1.156	1.16716
																																								Fig S2a
	nacc	PSD95	63599.5	63958.5	63447.6	63458.5	63618.7	63463.8																																		wt	KO			KO
		GADTH	56093.3	57458.7	58496.2	62447.4	62966.3	62815.4																																						saline	ket
		RATIO	1.13382	1.11312	1.08464	1.01619	1.01036	1.01032																																CORTEX	M1	1.102	1.0539			1.4727	1.4397
																																									M2	1.0749	1.048			1.09379	1.09757
																																									M3	1.0594	1.0461			1.05666	1.01573
	CORTEX	PSD95	64106.3	63954	63705.9	64073.9	63886.1	63904.5
		GADTH	58172.9	59498	60135.9	60798.2	60960.4	61086.6																																NACC	M1	1.1338	1.0162			1.30072	1.46023
		RATIO	1.102	1.07489	1.05936	1.05388	1.04799	1.04613																																	M2	1.1131	1.0104			1.08622	1.12644
																																									M3	1.0846	1.0103			1.00352	1.02646

																																								VTA	M1	1.32417	1.17471			1.08665	1.46413
																																									M2	1.25049	1.156			1.08939	1.13625
																																									M3	1.22788	1.16716			1.02679	1.02656

																																										t.test
																																									cortex	0.0808337
																																									NACC	0.00241409
																																									VTA	0.0264375
																																		one way ANOVA statistica											2	12	7.978	112.022	20.465
																																		T.TEST	NACSH	NACC	STR								2	13	41.224	78.776	52.477
																																		anova	F(2,9)=8.46, P=0.008557	F(2,9)=5.21264 p=0.031364	f(2,9)=8.51, p=0.008413								2	15	45.951	74.049	59.334
																																		bonferroni ctrl versus CSP	0.00087	0.3409	0.438								2	370	33.973	86.027	72.262
																																		bonferroni CTRL erssus CSP2	0.0149	0.0357	0.008123								2	371	0.777	119.223	16.527
																																		csp versus CSP+2	0.1869	0.161	0.1012								2	372	25.717	94.283	28.253
																																													2	20	15.057	104.943	24.74
																																													2	21	15.85	104.15	55.283
[truncated: 24 more columns]

## Sheet: Figure S4
																	0.412168			0.228982									0.0173136						0.0463662
			-5.88e-05	-0.085538		1.03559e-05	-0.0406866		-0.000119715	-0.282137		3.28715e-05	-0.0772615		-5.35935e-05	-0.127799		9.37418e-05	0.301032		0.00021628	-0.039062		0.000168012	0.0847451		-4.84956e-05	-0.0239348		0.00015214	-0.0589697		0.000446312	0.495152		0.000226821	0.246411		-0.000132861	0.0245508		0.000496725	-0.025851		9.49601e-05	0.0719135		-0.000250816	-0.157895
			0.000133446	0.0432488	0.420384	0.000128882	0.0349652		0.000171807	0.173786	0.120541	9.81682e-05	0.0424983		0.000117733	0.05468	0.0146092	0.000136529	0.167796		0.000128492	0.0837755	0.282569	0.000158518	0.0725157		0.000162375	0.124364	0.896558	0.000159516	0.224851		0.000125907	0.160261	0.183066	0.000134933	0.0987187		0.000201329	0.0318174	0.825197	0.000398295	0.37617		0.000168025	0.0609206	0.00734326	0.000170244	0.0559876
		t.test	0.0519305			0.24836			0.110315			0.0711895			0.0224498			0.07759			0.640205			0.247063			0.848237			0.79326			0.00272954			0.0144266			0.442818			0.945127			0.244311			0.00747074
											0.231144			0.560091									0.412168			0.228982									0.0173136			0.188334									0.512662
			VTA						VTA						VTA						VTA						VTA						VTA						nacc						nacc
			ISO						ISO						GCAMP						GCAMP						RCAMP						RCAMP						ISO						ISO
			sniff WT		WT	sniff KO			sniff WT		KO	sniff KO			sniff WT		WT	sniff KO			sniff WT		ko	sniff KO			sniff WT		WT	sniff KO			sniff WT		ko	sniff KO			sniff WT		WT	sniff KO			sniff WT		KO	sniff KO
			baseline	entry		baseline	entry		baseline	entry		baseline	entry		baseline	entry		baseline	entry		baseline	entry		baseline	entry		baseline	entry		baseline	entry		baseline	entry		baseline	entry		baseline	entry		baseline	entry		baseline	entry		baseline	entry
			-0.0025784	-0.187273	-0.184695	-0.000158295	-0.172515	-0.172357	-0.000724546	0.0378497	0.0385743	-0.000146715	0.307538	0.307685	0.000385371	0.0343843	0.0339989	0.000568462	0.0166694	0.0161009	-0.00234578	0.129502	0.131847	-0.00264513	-0.520378	-0.517733	0.00173034	0.269209	0.267479	-0.000491415	-0.221327	-0.220835	0.0001851	0.770381	0.770196	-0.00214022	-0.082139	-0.0799988	0.00227756	0.0644725	0.062195	-0.000491415	-0.221327	-0.220835	0.00127908	-0.547	-0.548279	-0.00114431	-0.654163
			-0.00118207	-0.124544	-0.123362	0.00093635	0.0871716	0.0862353	-0.00103318	-0.0468995	-0.0458663	0.000153077	-0.593797	-0.593951	0.000277994	-0.0315866	-0.0318646	-0.000680877	-0.0111177	-0.0104368	0.000603643	-0.0196585	-0.0202621	0.000551128	-0.322694	-0.323245	-0.000612525	-0.140873	-0.14026	-0.000724546	0.0378497	0.0385743	3.20974e-05	-0.439968	-0.44	-0.00123136	-0.627603	-0.626371	0.000378856	-0.0607486	-0.0611274	-0.000724546	0.0378497	0.0385743	0.000687524	0.318072	0.317384	-0.00048951	-0.659401
			0.000599763	-0.0468348	-0.0474345	-8.82671e-05	-0.0345895	-0.0345012	-0.00210551	0.573937	0.576043	0.000944207	0.435271	0.434326	0.000215983	0.0263162	0.0261002	-0.00134373	-0.138126	-0.136783	0.00160103	0.610367	0.608766	7.63784e-07	-0.0836442	-0.083645	0.000351972	-0.355013	-0.355365	-0.00103318	-0.0468995	-0.0458663	0.00213755	0.238608	0.23647	-0.000929614	-0.595392	-0.594463	-0.000438755	0.207928	0.208367	-0.00210551	0.573937	0.576043	0.000736737	0.143018	0.142281	-0.00146021	0.320688
			-0.00127668	-0.0685956	-0.0673189	-0.000689	-0.0322584	-0.0315694	3.87031e-05	0.259364	0.259325	0.00024723	-0.508631	-0.508878	-0.000108195	-0.173092	-0.172984	-0.000386648	0.244344	0.24473	-0.000105323	-0.159886	-0.159781	-0.00189988	-0.326381	-0.324481	4.96558e-05	-0.184874	-0.184924	-0.00210551	0.573937	0.576043	-2.64795e-05	-0.45874	-0.458714	-0.00104735	-0.0633587	-0.0623113	-0.00217543	0.17514	0.177316	3.87031e-05	0.259364	0.259325	0.00133245	-0.193686	-0.195018	0.00114089	-0.122409
			0.000850967	0.0749507	0.0740997	0.000843801	-0.256353	-0.257197	-0.000337706	0.0763427	0.0766804	-0.00161693	0.316518	0.318135	0.000851605	1.31449e-05	-0.00083846	0.000569136	-0.00501452	-0.00558366	0.000945991	-0.663991	-0.664936	-0.000603972	0.30268	0.303284	0.000748545	-0.200648	-0.201397	3.87031e-05	0.259364	0.259325	0.00073486	-0.366326	-0.36706	-0.00115743	0.467953	0.469111	0.000922398	-0.156	-0.156923	0.00241125	2.31762	2.31521	0.000266721	-0.00367845	-0.00394517	0.00057408	-0.025391
			0.000618074	-0.0704264	-0.0710445	-0.000229043	0.0147524	0.0149815	-0.000728297	-0.926335	-0.925607	0.000247142	0.643661	0.643413	-0.000980508	0.145235	0.146216	-3.29282e-05	-0.12149	-0.121457	0.00143986	-0.669449	-0.670889	-0.00175797	0.146455	0.148213	-0.00134036	-0.350002	-0.348662	0.00133724	-0.494776	-0.496113	0.000146007	-0.036871	-0.037017	-0.00217133	0.0450549	0.0472262	-2.13108e-05	0.0487443	0.0487656	-0.000728297	-0.926335	-0.925607	-4.05721e-06	-0.155757	-0.155753	7.46639e-05	-0.29662
			-0.000272172	0.190366	0.190638	-0.000501857	-0.188046	-0.187544	-0.000305835	-1.14752	-1.14721	-0.000385567	-0.0857356	-0.08535	-0.00122676	-0.201334	-0.200107	0.000886093	-0.0604831	-0.0613692	0.000445807	-0.329369	-0.329814	-4.14125e-05	0.700431	0.700472	-0.00148227	0.154279	0.155762	0.000602779	-0.583269	-0.583872	0.000787418	-0.248119	-0.248906	-0.00134195	0.773133	0.774475	-0.00178341	0.375025	0.376808	0.0022788	0.973163	0.970884	0.00223562	0.113302	0.111067	-0.000162992	0.338542
			-0.000176632	0.225738	0.225914	0.000892242	0.0701899	0.0692977	0.000759063	-0.162835	-0.163594	-0.000716052	0.517948	0.518664	-0.001172	0.214968	0.21614	-0.000909486	-0.0375505	-0.036641	0.00150559	-1.09177	-1.09327	-0.00138615	-0.3116	-0.310214	-0.00105158	-0.00385489	-0.00280331	-0.00198447	-4.93207	-4.93009	0.000577627	-0.984853	-0.985431	0.00123069	-0.251073	-0.252303	0.0013168	0.00429628	0.00297949	-0.000305835	-1.14752	-1.14721	-0.000311949	1.16957	1.16988	-0.000401037	-1.33497
			0.000437836	-0.452353	-0.452791	-0.00181213	-0.0277875	-0.0259754	-3.0997e-05	-0.464489	-0.464458	0.000273437	-0.0445159	-0.0447893	0.00140076	-0.260168	-0.261568	9.46e-05	-0.0421302	-0.0422248	0.000895064	-0.207875	-0.20877	-0.000476311	-0.890983	-0.890506	0.000650952	0.216191	0.21554	0.000294815	0.0138038	0.0135089	0.00149569	-0.828086	-0.829582	0.000945035	-0.237268	-0.238213	-0.00111567	-0.300109	-0.298994	0.00202367	1.13452	1.13249	-0.00141521	-0.376221	-0.374806	-4.27994e-05	-0.532774
			0.000465401	0.00768916	0.00722376	0.00103318	-0.262118	-0.263152	0.00202367	1.13452	1.13249	-0.0018085	-0.442768	-0.440959	6.11149e-05	0.295952	0.295891	0.000292092	-0.0894654	-0.0897574	0.000847033	-1.061	-1.06185	-0.000119054	-0.345523	-0.345404	-0.000625247	0.355142	0.355768	0.00241125	2.31762	2.31521	0.000730367	-0.217254	-0.217984	0.000263059	0.528216	0.527953	-0.00195422	0.0249155	0.0268698	0.00267922	2.25179	2.24911	-0.000679214	0.396261	0.39694	-0.000738936	-0.335624
			-0.00140712	-0.370562	-0.369155	0.00191236	0.032159	0.0302467	-0.00188134	-0.747113	-0.745231	0.000821475	0.399736	0.398914	0.000465451	-0.378701	-0.379166	-0.00137297	0.0783497	0.0797227	0.000788356	0.398917	0.398128	0.000633923	0.772692	0.772058	0.00109074	-0.480864	-0.481954	-0.000337706	0.0763427	0.0766804	-0.000566948	0.63218	0.632747	-0.00121924	-1.5961	-1.59488	-0.00103843	-0.289158	-0.288119	0.00208795	-2.57657	-2.57866	-0.00149795	-0.830082	-0.828584	-0.000900674	-0.767346
			-0.00114762	0.0610357	0.0621834	0.000174463	0.328614	0.32844	0.00267922	2.25179	2.24911	-0.00208062	-1.23159	-1.22951	-0.00232473	0.0475255	0.0498502	0.000106275	-0.00317425	-0.00328052	0.000349849	-0.440075	-0.440425	0.00113148	0.444143	0.443011	-1.15781e-05	-0.0270478	-0.0270362	-0.000728297	-0.926335	-0.925607	-0.000963386	0.285635	0.286599	0.00166272	0.913763	0.912101	0.00217816	-0.228656	-0.230834	0.000549578	-0.679372	-0.679922	-0.000214264	0.58302	0.583234	-0.000127907	-0.313158
			0.000795273	-0.0371253	-0.0379205	-0.000397254	-0.0849596	-0.0845624	0.00208795	-2.57657	-2.57866	0.00205571	0.922742	0.920686	-0.00206742	0.123393	0.12546	0.000165319	0.329962	0.329796	0.000607079	-0.223146	-0.223753	0.000184725	-0.210063	-0.210247	0.000658629	-0.0152486	-0.0159073	0.0022788	0.973163	0.970884	-4.23065e-05	-0.209728	-0.209685	0.000130711	0.571851	0.571721	-0.000149575	0.198115	0.198265	0.000600709	1.10539	1.10479	0.000200759	-0.600102	-0.600303	-0.0013199	-0.414059
			-3.52173e-05	0.162586	0.162622	0.000354318	0.0489984	0.0486441	0.000777358	0.899743	0.898966	0.00119996	0.586669	0.585469	-0.00042133	-0.0631234	-0.0627021	-0.000508425	-0.188377	-0.187869	-0.00042033	0.0171417	0.017562	0.000369964	0.300254	0.299884	0.00140192	-0.0961856	-0.0975875	-0.000305835	-1.14752	-1.14721	0.000107128	-0.0428304	-0.0429375	0.000744114	-1.0135	-1.01424	-0.000996632	0.00908301	0.0100796	-0.0017573	-1.83046	-1.8287	0.000386788	-0.0472883	-0.0476751	0.000193425	-0.0878988
			-0.000284784	-0.00304938	-0.0027646	0.000297056	-0.321118	-0.321415	0.000947688	-0.881149	-0.882097	-0.00114326	-0.0844488	-0.0833056	-0.00138547	-0.149126	-0.14774	-3.07139e-05	0.0439646	0.0439953	0.00197346	-0.584305	-0.586278	-0.00121317	-0.741135	-0.739922	-0.00100536	0.0249636	0.025969	0.000759063	-0.162835	-0.163594	0.0013582	0.074135	0.0727767	0.000599645	-0.242939	-0.243539	-0.000744817	0.148965	0.14971	0.000893897	-1.65982	-1.66071	0.000351394	-0.429127	-0.429478	-1.65816e-05	0.308829
			-2.86942e-05	0.000674278	0.000702972	-0.00119303	-0.157385	-0.156192	0.000549578	-0.679372	-0.679922	-0.000839282	0.00739303	0.00823231	-0.00014367	-0.0553258	-0.0551822	0.000335386	0.0408218	0.0404864	0.000104746	-1.46697	-1.46707	-0.000297299	0.0472143	0.0475116	-0.00112769	1.51827	1.5194	-3.0997e-05	-0.464489	-0.464458	0.00131197	0.242395	0.241083	-0.00172533	-0.053889	-0.0521637	-0.000271421	-0.210365	-0.210093				0.000189323	-0.552004	-0.552193	-0.00197948	-0.492958
			0.00039412	0.179732	0.179338	-0.000483066	-0.0732411	-0.072758	0.000600709	1.10539	1.10479	-0.000291234	-0.263324	-0.263033	-0.000707444	-0.0454383	-0.0447308	0.000884245	0.0476085	0.0467242	-0.000512573	0.243045	0.243557	-0.00101794	-0.709832	-0.708814	-0.000725727	-2.30191	-2.30118	0.00202367	1.13452	1.13249	0.00118315	-0.282922	-0.284106	-0.00098044	-0.394852	-0.393872	0.000984381	-0.175159	-0.176143				-0.000747097	0.192641	0.193388	-0.0010364	-0.0684741
			0.000843169	-0.385686	-0.386529	0.000632354	-0.19902	-0.199653	-0.0017573	-1.83046	-1.8287	-0.00132544	-0.337561	-0.336235	-0.000234687	-0.270728	-0.270493	-6.60524e-06	-0.0167157	-0.0167091	-9.36961e-05	-0.0967014	-0.0966077	-0.000631285	-0.361023	-0.360392	0.00206463	1.40748	1.40541	-0.000120347	3.73556	3.73568	0.00244449	0.527709	0.525265	-0.000138061	-0.638375	-0.638237	-0.00116107	-0.0363297	-0.0351686				-0.000308144	0.422811	0.423119	-0.00164653	0.287261
			0.000701005	-0.164694	-0.165395	5.49696e-05	0.384794	0.384739	0.000893897	-1.65982	-1.66071	-0.00125138	-0.306248	-0.304997	0.000906188	-0.194968	-0.195874	-0.00112309	0.191998	0.193121	0.00047683	0.257505	0.257028	-0.00142746	-0.965763	-0.964336	-0.000540798	-0.847522	-0.846981	-0.00188134	-0.747113	-0.745231	-0.000589901	0.132232	0.132822	-0.00145637	0.649393	0.650849	-0.000519398	-0.275546	-0.275027				0.00117343	0.505232	0.504058	-0.000951507	-0.33978
			0.000764665	0.166159	0.165394	-0.000852877	-0.013799	-0.0129462	0.00137947	1.30343	1.30205	0.000372367	-0.796344	-0.796716	-0.000127507	0.0616938	0.0618213	-0.0025895	0.00366562	0.00625513	0.000831596	-0.964345	-0.965177	0.000186141	-0.280189	-0.280375	0.000217372	3.02511	3.02489	0.00267922	2.25179	2.24911	0.00133782	0.854394	0.853056	0.00103394	0.95187	0.950836	-5.44924e-05	0.00203016	0.00208466				-0.0013677	0.982678	0.984046	0.000930028	-0.0966054
			0.00198936	-0.103513	-0.105502	0.00092814	0.0813216	0.0803934	0.000871013	-1.27213	-1.273	0.000120839	0.198761	0.19864	0.000682598	0.0520283	0.0513457	-0.000374986	0.0344998	0.0348748	-6.23887e-05	0.138873	0.138935	-2.06521e-05	0.610542	0.610563	-0.0010486	-0.889042	-0.887994	0.00208795	-2.57657	-2.57866	0.00227074	-0.309633	-0.311904	-0.000116605	0.26686	0.266976	-0.00129247	0.0869382	0.0882307				0.00159689	0.0216239	0.020027	0.00144689	0.201891
			0.00105413	0.00202623	0.000972096	-0.00176416	-0.0196915	-0.0179274	-0.00228024	-0.902111	-0.899831	-0.00102113	-0.395623	-0.394602	0.00144241	-0.112495	-0.113937	-0.000127445	0.0190342	0.0191616	0.000491782	0.421813	0.421322	0.0012588	0.432583	0.431324	0.00271053	1.07474	1.07203	0.000947688	-0.881149	-0.882097	-0.00136651	-0.92748	-0.926113	-0.00119354	0.0506148	0.0518084	0.000387839	-0.225583	-0.22597				-0.00140096	-0.697338	-0.695937	-0.00134189	-0.342513
			0.000173916	0.0318057	0.0316318	-0.000805376	0.240891	0.241696	0.000333584	0.506319	0.505985	0.000238059	-0.404521	-0.404759	-0.00110311	-0.105747	-0.104644	0.000246523	-0.15562	-0.155867	0.000982072	-1.57289	-1.57387	0.00148508	-0.438015	-0.4395	-0.00210275	-1.19594	-1.19383	0.000549578	-0.679372	-0.679922	-2.81406e-05	0.17769	0.177719	-0.00200866	-0.0975419	-0.0955333	-0.00178373	-0.0119713	-0.0101876				0.000925035	0.81623	0.815305	0.000580302	-0.411587
			0.000961444	0.135342	0.134381	-0.000277897	0.405025	0.405303	-0.000234132	3.21655	3.21678	-0.00131741	-0.781571	-0.780253	0.000376698	-0.125357	-0.125733	-0.00126706	0.236399	0.237667	-0.000950476	-0.320786	-0.319836	0.000128176	-0.0629751	-0.0631032	-0.000638396	0.495056	0.495695	0.000600709	1.10539	1.10479	0.00131938	0.306308	0.304988	0.000112311	-1.39362	-1.39373	0.000791696	0.0706197	0.069828				0.00092735	-0.280697	-0.281625	-0.00176444	0.173711
			0.00055466	-0.0592269	-0.0597815	0.000351384	-0.267215	-0.267566	0.000747346	0.43549	0.434743	0.000133853	-0.0736767	-0.0738106	0.000918933	-0.0724882	-0.0734071	0.00111159	0.0644214	0.0633098	0.000872208	-0.425032	-0.425904	0.000710284	0.0388191	0.0381088	-0.0016266	0.931747	0.933374	0.000903456	-0.944467	-0.94537	-0.00267647	0.610443	0.613119	-0.00139114	0.196813	0.198204	3.98347e-06	-0.314161	-0.314165				3.10467e-05	-0.0232729	-0.0233039	-0.000161136	-0.313139
			0.00112685	0.091125	0.0899982	-0.000190572	-0.0694619	-0.0692714	-0.00180481	-0.484979	-0.483174	-0.000244318	-0.413887	-0.413642	-0.000622789	-0.247427	-0.246804	-0.00116276	0.213371	0.214534	0.00219909	-0.611912	-0.614111	-0.00141117	-1.04658	-1.04517	-0.000927548	0.191128	0.192055	-0.0017573	-1.83046	-1.8287	-0.00108066	7.85345	7.85453	-0.000531803	0.20912	0.209651	0.000310556	0.00143331	0.00112275				0.000599103	0.103831	0.103232	0.000148708	0.340771
			-0.0009478	0.173743	0.174691	0.000433843	0.152007	0.151573	0.00143636	0.104921	0.103485	-0.000263148	0.0706732	0.0709364	-0.000678415	-0.193931	-0.193253	-0.000604549	0.0681685	0.0687731	0.00244922	-1.12505	-1.12749	-0.000741254	-0.690787	-0.690046	0.0018517	0.259358	0.257506	0.000893897	-1.65982	-1.66071	0.0019536	2.19871	2.19676	0.00145939	0.196663	0.195204	0.00121901	0.0708376	0.0696186				-0.000707867	0.033477	0.0341849	-0.00120742	-0.0481896
			-0.00152051	0.171068	0.172589	-1.5546e-05	0.00281685	0.00283239	-0.000372122	-0.267942	-0.26757	-0.000947376	0.224297	0.225245	-0.000251363	0.178952	0.179203	-0.00023711	1.52015	1.52038	-0.000203741	0.165983	0.166186	-0.000678773	0.329563	0.330242	0.00209987	1.3776	1.3755	0.00137947	1.30343	1.30205	-0.000193039	1.7286	1.7288	-0.00105302	0.641018	0.642071	0.000493417	0.00287089	0.00237747				0.00154906	0.0806156	0.0790665	6.45329e-05	-0.110846
			0.00158655	0.142489	0.140902	-4.61578e-06	-0.0530537	-0.0530491	9.46911e-05	0.644411	0.644316	0.000301503	-0.367381	-0.367683	5.15467e-05	0.0162788	0.0162273	-0.000172644	0.123672	0.123845	0.00078252	-0.0780752	-0.0788577	0.00181005	0.90065	0.898839	0.000365924	0.396326	0.39596	-0.00018497	-0.982106	-0.981921	-0.00108546	-1.64017	-1.63908	-0.00214356	0.439179	0.441323	-0.000436235	-0.132686	-0.132249				0.000146848	0.319063	0.318916	0.000209148	-0.0101942
			-0.000231605	-0.257231	-0.256999	-0.000184654	0.0453801	0.0455647	0.000284991	-1.0856	-1.08588	0.000805934	0.112787	0.111981	-0.000419185	0.229906	0.230326	-0.000659248	0.767338	0.767998	0.00147173	0.110524	0.109052	-0.00114912	-0.12669	-0.125541	-0.000608481	1.93999	1.94059	0.000871013	-1.27213	-1.273	0.000192537	-1.36663	-1.36682	-0.00234442	-1.08876	-1.08641	-0.000350983	0.374759	0.37511				0.000298771	-0.127573	-0.127872	0.00154864	0.147404
			-0.000872338	-0.2412	-0.240328	7.52916e-05	0.177932	0.177857	0.000283191	-0.547909	-0.548192	-8.96824e-05	0.470076	0.470166	0.000203562	0.113465	0.113261	0.00300314	1.45294	1.44994	-3.4157e-05	-0.443935	-0.4439	7.77596e-05	-0.837307	-0.837384	-0.00176271	-4.01788	-4.01612	-0.000227542	2.50379	2.50401	-0.00134191	0.789121	0.790463	0.00072476	-0.826573	-0.827298	0.00199952	0.533918	0.531919				-0.00142944	0.0152364	0.0166659	-0.00315375	-0.688864
			0.000862379	-0.117692	-0.118554	0.000127227	-0.097378	-0.0975053	0.00115923	-0.703647	-0.704806	-0.000525558	-0.093644	-0.0931184	-0.000721767	0.227853	0.228575	0.000359395	-0.297003	-0.297363	0.00122764	-0.127443	-0.128671	-0.000593759	0.509657	0.510251	-0.00102733	-0.333556	-0.332529	0.0025903	1.81891	1.81632	0.000973043	4.35774	4.35677	0.00221624	0.471721	0.469505	0.000581177	-0.0800008	-0.080582				0.0018699	0.0714338	0.0695639	0.00187204	0.353489
			-0.00222896	-0.343018	-0.340789	0.000198371	0.0846099	0.0844115	-0.000197243	-0.523704	-0.523507	0.000351658	-0.0999261	-0.100278	0.00051982	-0.130735	-0.131255	0.000501588	0.403216	0.402714	-0.000525087	-0.0420415	-0.0415164	0.000765042	-0.673258	-0.674023	0.00175208	1.83317	1.83142	-0.00228024	-0.902111	-0.899831	0.0017309	0.0272489	0.025518	0.00157506	0.229426	0.227851	0.00054271	-0.00212488	-0.00266759				-0.00181149	-0.116511	-0.1147	0.00126253	-0.0264803
			0.00155339	-0.0531931	-0.0547465	0.000909086	0.110708	0.109799	-0.00212774	-0.6858	-0.683672	0.000960903	-0.340068	-0.341029	0.000292819	-0.411305	-0.411598	-1.6399e-05	1.60993	1.60995	0.000498934	0.604916	0.604417	0.00037887	0.77508	0.774701	0.00107302	0.199749	0.198676	0.000314925	-1.06667	-1.06698	0.000494291	1.90861	1.90811	-0.000115774	4.63024	4.63036	-0.00380694	0.0654082	0.0692152				0.000108764	0.116318	0.11621	0.00165626	-0.0426966
			-0.00133441	-0.0327357	-0.0314013	0.00153236	-0.110916	-0.112448	0.000883947	0.296075	0.295191	-0.00107728	-0.40578	-0.404703	-0.00130505	0.0197588	0.0210638	0.000508821	-0.71243	-0.712939	-0.00147446	0.223066	0.224541	0.00128136	-0.367598	-0.368879	0.00082314	-0.930109	-0.930932	0.000333584	0.506319	0.505985	0.000597431	5.31513	5.31453	0.0019595	-0.274506	-0.276465	0.0026982	-0.179793	-0.182492				-0.00054539	0.310197	0.310743	0.00013805	0.0664888
			2.83151e-05	0.278587	0.278558	0.000877131	0.268881	0.268003	0.000316086	0.622414	0.622098	-0.00037263	0.166366	0.166739	0.000849882	-0.0937944	-0.0946443	-0.000658186	-0.459842	-0.459184	-0.000608088	-0.175916	-0.175307	0.00244575	-0.0667451	-0.0691908	-0.000695604	0.105431	0.106127	-0.000234132	3.21655	3.21678	0.00164077	-0.51419	-0.51583	-0.00100418	-1.2559	-1.2549	-0.000541689	0.0995525	0.100094				-0.000649265	0.124163	0.124812	0.000625777	-0.259254
			-0.000947892	-0.0355238	-0.0345759	-8.75456e-05	0.185131	0.185219	0.000784966	0.686422	0.685637	-0.000830901	-0.101727	-0.100896	0.000202558	-0.163948	-0.164151	-0.00115646	-0.605673	-0.604516	-0.000724776	-0.435806	-0.435081	0.000317233	0.143121	0.142804	0.00189404	1.14857	1.14668	0.000747346	0.43549	0.434743	-0.00187258	-0.584432	-0.58256	-4.93e-06	-0.280938	-0.280933	-7.24005e-05	0.140352	0.140424				-0.00265208	-0.14365	-0.140998	-0.00126035	0.157563
			0.000851636	-0.0616168	-0.0624685	-0.00129613	0.153691	0.154988	-0.0012303	-0.395644	-0.394414	-0.00201705	-0.21894	-0.216923	0.000312308	0.154941	0.154629	0.00248202	2.66602	2.66354	-0.000361515	0.787551	0.787912	-0.000314633	-0.126454	-0.126139	-0.00294348	-1.36818	-1.36523	-0.000725657	-1.78227	-1.78155	-0.00104392	1.02196	1.023	0.000899544	-0.143115	-0.144015	-0.000614417	0.17257	0.173184				-0.000431067	0.246735	0.247166	1.24641e-05	-0.257984
			0.00109008	0.206871	0.205781	0.000547579	0.307625	0.307077	0.000905994	-0.358443	-0.359349	0.00140692	0.467016	0.465609	-6.66145e-05	0.339	0.339066	0.000516247	0.316201	0.315685	0.000481007	-0.0163956	-0.0168766	-6.55887e-05	-0.508091	-0.508025	-0.00141039	-0.846494	-0.845083	-0.00180481	-0.484979	-0.483174	0.00161531	1.37844	1.37682	0.00204779	0.453515	0.451467	0.000285364	0.210146	0.20986				-0.0019562	-0.118064	-0.116107	-0.000249965	-0.0598172
			0.000375878	0.0224945	0.0221186	-0.000159225	-0.178279	-0.17812	0.000117047	-0.0983929	-0.09851	0.00118638	0.621656	0.62047	-0.00204946	-0.0227393	-0.0206899	0.00150125	-0.528994	-0.530495	-0.0014716	-0.841559	-0.840088	-1.62964e-05	-0.335927	-0.335911	0.00137375	-0.0730948	-0.0744686	0.00143636	0.104921	0.103485	0.00196153	-0.372413	-0.374374	0.00125809	0.863354	0.862096	-0.000681644	0.47228	0.472961				-0.000746016	-0.446726	-0.44598	-0.000372167	-0.0811967
			0.0016734	0.292159	0.290485	-0.00028841	0.3298	0.330088	0.00116226	1.25571	1.25455	-0.000296176	-0.542925	-0.542629	0.00010836	-0.393976	-0.394084	0.00226481	-0.570576	-0.572841	0.000241643	-0.69429	-0.694531	-0.000279451	-0.555562	-0.555282	0.000301349	0.359615	0.359313	9.46911e-05	0.644411	0.644316	0.000118944	0.112503	0.112384	0.000594261	0.351419	0.350825	-0.000813788	0.124574	0.125388				0.000445854	0.110121	0.109675	-0.000832024	0.0240523
			-0.00012574	0.0639222	0.064048	0.00171358	0.485773	0.48406	-0.00134594	-1.20074	-1.19939	0.000681413	0.13799	0.137308	-0.00111072	-0.90298	-0.90187	0.00184391	-0.175789	-0.177633	0.000942792	0.242798	0.241855	-0.00083282	1.18211	1.18295	-0.00142979	-0.481347	-0.479917	0.00194687	-2.25689	-2.25884	3.56897e-05	-0.180777	-0.180813	-0.000904428	-1.17966	-1.17876							0.000958236	0.661733	0.660775
			-0.00110954	-0.557403	-0.556294	-0.00105533	-0.695816	-0.694761	-0.00181857	-1.73325	-1.73143	-0.000761331	0.015388	0.0161493	-0.000546813	0.0893358	0.0898827	-0.000707554	-0.367322	-0.366615	0.000880479	0.221848	0.220967	0.000430357	0.497635	0.497204	-0.00133311	0.792797	0.79413	0.000284991	-1.0856	-1.08588	-0.000221968	0.221224	0.221446	-0.000979334	-0.469615	-0.468636							0.00214483	0.0619585	0.0598137
			-0.000115446	-0.059754	-0.0596386	0.00157045	-0.108287	-0.109858	-0.0012104	-0.382529	-0.381319	-0.000184457	-0.0367654	-0.0365809	-0.000994658	-0.118804	-0.117809	0.000567414	1.46657	1.46601	7.15189e-05	1.48505	1.48498	0.00136757	0.543734	0.542366	-0.0018292	-0.12784	-0.126011	0.000283191	-0.547909	-0.548192	0.000649563	0.747924	0.747275	0.00129485	0.598896	0.597601							-0.000437432	0.503273	0.50371
			-0.000527249	-0.327581	-0.327054	-2.87578e-05	-0.801726	-0.801698	-0.00168334	-0.171434	-0.16975	-0.00122663	-0.0911157	-0.0898891	0.00236072	0.444053	0.441692	0.000412502	-0.228544	-0.228956	-0.00161924	0.502679	0.504298	-0.000410051	0.657033	0.657443	5.20282e-05	-0.00470506	-0.00475709	0.00115923	-0.703647	-0.704806	0.000513264	0.94251	0.941997	-0.000309584	1.65721	1.65752							0.00240122	0.497865	0.495464
			0.000163346	0.855632	0.855468	-0.0032889	-0.135688	-0.132399	-0.00137417	0.470563	0.471937	0.00115945	0.0444679	0.0433085	-0.00158099	-2.82626	-2.82468	0.000284962	0.795024	0.794739	-0.00179686	-1.40172	-1.39993	0.000380107	-0.110413	-0.110793	-0.00160901	-1.34071	-1.3391	-0.000197243	-0.523704	-0.523507	0.00101561	0.528339	0.527323	0.000780504	0.539319	0.538538							0.000478503	0.158306	0.157828
			-0.000732516	-1.23513	-1.2344	0.00095233	0.0934191	0.0924667	0.000561382	0.516112	0.51555	-0.00154995	0.0943091	0.0958591	-0.000874387	-0.781024	-0.780149	0.0018808	-0.728528	-0.730409	0.00191864	0.397822	0.395904	0.000319607	0.0880981	0.0877785	0.00148538	-0.228107	-0.229593	0.000883947	0.296075	0.295191	-0.00027134	-0.675858	-0.675587	0.00173109	0.684298	0.682567							0.000454696	-0.0100691	-0.0105238
			0.000366788	-0.143456	-0.143823	-0.0016394	-0.457874	-0.456234	0.000181699	0.245471	0.245289	-0.000403221	-0.481521	-0.481118	-0.000627947	-0.179494	-0.178866	-0.0012253	-0.453678	-0.452453	-0.000982588	-0.187449	-0.186466	0.00071276	0.921306	0.920594	0.000653349	-0.214108	-0.214761	0.000316086	0.622414	0.622098	0.000491788	3.07763	3.07714	-0.000685134	0.426057	0.426743
			-0.00113274	-0.168133	-0.167	0.00156992	-0.345982	-0.347552	-0.0012764	0.529871	0.531148	0.00212158	-0.39427	-0.396392	0.00095167	0.113442	0.11249	-0.000661701	0.156606	0.157268	-0.00173937	-0.768984	-0.767244	-0.00311187	-0.642613	-0.639501	-0.00122497	0.0954592	0.0966842	0.000784966	0.686422	0.685637	-0.000335127	0.468269	0.468604	0.000183173	1.10794	1.10776
			-0.00101456	0.142595	0.14361	-0.0014029	-0.548367	-0.546964	-0.00215113	-5.08624	-5.08409	0.000195958	-0.326638	-0.326834	-0.00157231	-1.37166	-1.37009	1.74454e-05	-0.53332	-0.533337	-0.000576494	-0.709874	-0.709297	0.0013649	1.15716	1.1558	0.00142462	0.448148	0.446723	-0.00154417	-2.39132	-2.38978	-0.00201528	1.17821	1.18022	0.000529871	1.26997	1.26944
			-0.00159823	-1.36914	-1.36755	-0.00172655	-0.73023	-0.728503	0.0020596	0.666695	0.664636	0.000430499	-0.00373798	-0.00416848	-0.000849655	-0.0954119	-0.0945623	0.000213535	0.176924	0.176711	0.00096202	0.710992	0.71003	-0.0012689	0.147992	0.149261	0.00079131	-0.606151	-0.606942	0.00259266	-1.78766	-1.79025	-0.00118504	-0.913095	-0.91191	0.000852929	0.994916	0.994063
			-0.000239054	-0.197536	-0.197297	5.06627e-05	-0.169749	-0.1698	-3.77996e-05	0.0925498	0.0925876	0.00134393	-0.127696	-0.12904	0.00108231	0.16178	0.160698	-0.000110303	-0.0632977	-0.0631874	0.00229506	0.873872	0.871577	0.00291652	0.474943	0.472027	0.0014173	-0.202377	-0.203795	-0.0012303	-0.395644	-0.394414	-0.00108247	-0.0573169	-0.0562344	-0.00118051	0.160621	0.161801
			-2.58427e-05	-0.080312	-0.0802862	-0.00170506	0.00628619	0.00799125	-0.00200672	-2.91901	-2.917	0.00108159	0.0552742	0.0541926	0.000702591	-0.24445	-0.245152	0.00035703	-0.0336139	-0.0339709	0.00190225	0.910729	0.908827	0.000874207	0.15834	0.157466	-0.000567489	-0.271606	-0.271038	0.00108947	1.70396	1.70288	0.0013534	0.834728	0.833374	0.00110007	0.616774	0.615674
			0.000164601	0.139904	0.13974	-0.00045223	0.0123495	0.0128017	0.000566822	-1.16777	-1.16834	-0.00138936	-0.0105116	-0.00912222	0.00103472	0.0789072	0.0778725	0.000553762	-0.0733376	-0.0738914	-0.000671697	-0.467351	-0.46668	-0.00128575	0.520811	0.522097	0.00167186	0.278731	0.277059	-0.000914974	-1.68493	-1.68402	0.00100286	0.0704667	0.0694638	0.000111741	0.207631	0.20752
			0.00258018	0.28352	0.280939	-0.000610437	0.0654142	0.0660247	-0.00201605	-2.33965	-2.33764	3.50345e-06	0.055335	0.0553315	0.000459999	-0.045962	-0.046422	-0.00181362	-1.69146	-1.68965	0.00128599	0.912359	0.911073	0.00159177	0.912309	0.910717	0.0012538	0.242428	0.241174	0.000905994	-0.358443	-0.359349	0.0010022	0.00162189	0.000619692	-0.000615087	0.0113052	0.0119203
			-0.00170698	-0.212769	-0.211062	0.000688286	-0.323714	-0.324402				-0.00015672	0.0704448	0.0706016	0.000499828	-0.0617016	-0.0622014	-0.00118715	0.0801447	0.0813318	0.00164886	1.05921	1.05756	0.00281992	0.923867	0.921047	-0.000354037	0.156425	0.156779	0.000117047	-0.0983929	-0.09851	-0.000572031	-0.512267	-0.511695	0.00146302	0.397392	0.395929
			0.00124345	-0.380026	-0.381269	0.00103899	-0.261531	-0.26257				0.00114126	-0.50952	-0.510661	0.000383564	-0.0562871	-0.0566707	-0.000403342	0.170566	0.17097	0.00203836	1.39488	1.39284	0.00180899	0.381593	0.379784	0.000922898	0.103933	0.10301	0.00116226	1.25571	1.25455	0.00121735	0.147976	0.146759	0.00107903	0.182335	0.181256
			-0.0011662	0.0462726	0.0474388	0.000641966	-0.00414696	-0.00478892				-0.00135455	0.201211	0.202565	0.000171694	-0.192866	-0.193037	0.000716612	1.14617	1.14545	0.000970394	-0.468108	-0.469078	0.000678535	0.526622	0.525943	-0.000856819	-0.694829	-0.693972	-0.00134594	-1.20074	-1.19939	0.00144976	1.35884	1.35739	-0.000211912	-0.66418	-0.663968
			0.000622921	0.286344	0.285721	0.0014771	0.196711	0.195234				0.00071415	0.211883	0.211169	-0.00016758	-0.100725	-0.100557	6.5375e-05	0.431055	0.43099	0.00258002	1.52445	1.52187	0.00231729	1.00399	1.00167	-0.00212829	-0.702456	-0.700327	-0.00181857	-1.73325	-1.73143	0.00194142	1.65624	1.6543	0.00190141	0.436809	0.434907
			9.33693e-05	-0.141791	-0.141885	-0.00128884	0.274276	0.275565				0.000662026	0.49749	0.496828	0.00176639	0.325239	0.323473	-0.000433132	-0.60314	-0.602707	-0.00172308	-2.36998	-2.36826	-8.24795e-06	0.688801	0.688809	-0.000690482	-0.169828	-0.169137	-0.0012104	-0.382529	-0.381319	0.00111591	0.923929	0.922813	-0.00168755	0.659978	0.661665
			0.000413309	-0.326858	-0.327272	-0.000864956	0.311956	0.312821				0.00155141	-0.0488752	-0.0504266	-0.000464182	0.0466397	0.0471039	-0.00109702	0.0209135	0.0220105	0.00175244	1.32037	1.31862	0.00100176	0.709786	0.708784	-0.000919537	-0.38345	-0.382531	-0.00168334	-0.171434	-0.16975	0.00269254	-0.233376	-0.236069	0.00169123	2.73777	2.73607
			-0.00190927	-0.344251	-0.342342	0.00108037	0.179569	0.178488				0.000525685	0.229373	0.228848	0.00138349	-0.376296	-0.37768	0.00244941	8.77051	8.76806	-0.000340681	-0.857208	-0.856867	0.00260003	0.464843	0.462243	-0.000294631	-0.292896	-0.292601	-0.00137417	0.470563	0.471937	0.00183018	5.11829	5.11646	0.00113058	0.0788425	0.0777119
			-0.00125131	-0.135274	-0.134023	0.00212421	-0.830463	-0.832587				-0.00180212	-0.111065	-0.109263	0.000728966	0.221999	0.22127	0.00224457	4.00557	4.00332	0.00135198	1.20965	1.2083	-3.14471e-05	-0.363343	-0.363312	0.000614466	-0.530202	-0.530816	0.000561382	0.516112	0.51555	-0.000441272	0.114131	0.114572	0.000729994	-1.13955	-1.14028
			0.000944228	0.115557	0.114612	-0.000497949	-0.392819	-0.392321				-0.00135337	0.233198	0.234552	0.000709863	0.356564	0.355854	0.00105607	0.549091	0.548035	0.00100469	1.03307	1.03206	-0.00254858	-1.44194	-1.43939				0.000181699	0.245471	0.245289	-0.000288353	1.61541	1.61569	0.00187925	1.19961	1.19773
			-0.000452124	0.0736269	0.074079	0.00125233	0.140966	0.139714				0.000154472	0.381696	0.381541	0.000231131	-0.503025	-0.503256				0.00088532	0.512092	0.511207	0.00203068	0.324261	0.322231				-0.0012764	0.529871	0.531148	-0.00189072	-0.331398	-0.329507	0.00012712	0.315863	0.315735
			0.00149056	0.171546	0.170055	-0.000283158	-0.361068	-0.360785				-0.00117237	-0.221147	-0.219974	0.00118167	-0.65505	-0.656232				-0.000989766	0.115939	0.116929	0.00185618	0.521393	0.519536				0.00249374	8.78937	8.78688	0.00220155	1.27021	1.26801	0.00105215	0.147353	0.146301
			-0.00217582	-1.50268	-1.5005	-0.00208088	0.5635	0.565581				0.00285541	-0.00181465	-0.00467006	-0.000858619	-0.272608	-0.27175				0.000480714	-0.101306	-0.101787	-0.000646562	0.183104	0.183751				0.00217368	4.30634	4.30416	-0.000835354	-1.07913	-1.07829	0.00136339	-0.674504	-0.675868
			-0.000677899	-0.213948	-0.213271	-0.000758243	-0.237127	-0.236368				5.01604e-05	0.484001	0.483951							0.00020474	0.23596	0.235756	0.00156906	0.782548	0.780979				-0.00215113	-5.08624	-5.08409	0.00181129	0.61188	0.610068	-0.000806572	0.105365	0.106172
						0.000876829	0.445631	0.444754				0.000522748	-0.352487	-0.353009							-0.00224706	-0.132507	-0.13026							0.0020596	0.666695	0.664636	0.00154046	0.442365	0.440824	-0.00210258	1.38721	1.38931
						0.00173894	-0.112636	-0.114375				0.00110423	-0.401949	-0.403053							-0.000260322	0.209111	0.209372							-3.77996e-05	0.0925498	0.0925876	-0.00188123	1.20283	1.20471	0.00222457	0.671004	0.668779
												0.000656229	0.107254	0.106598							0.00173082	0.55337	0.551639							-0.00117944	0.665366	0.666545	0.00142062	1.49037	1.48895	-0.000786931	-0.533357	-0.53257
												-0.00090454	0.220736	0.22164							0.000193198	-1.6207	-1.62089							0.00261532	3.3407	3.33808	0.00155091	-0.103378	-0.104929	0.00220299	1.18001	1.17781
												0.000942642	0.522396	0.521453							5.59024e-06	0.973574	0.973569							-0.00200672	-2.91901	-2.917	0.000359864	2.49044	2.49008	0.00185908	1.59419	1.59233
												-0.00116067	-0.368724	-0.367563							0.00161043	1.21348	1.21187							0.000566822	-1.16777	-1.16834	-0.000348417	-0.777028	-0.77668	0.000457692	0.903753	0.903295
												6.79969e-05	-0.0267603	-0.0268283							3.28876e-05	0.89729	0.897257							-0.00201605	-2.33965	-2.33764	0.00163646	1.38466	1.38302	-9.14716e-05	0.439117	0.439209
												-0.000317868	0.00382134	0.00413921							-0.00095785	1.94344	1.9444										0.000152095	-0.279557	-0.279709	0.000921461	-0.925403	-0.926324
												0.00216845	0.651803	0.649634							-0.000814915	0.409557	0.410372										0.000638942	0.530326	0.529687	0.00193291	1.60151	1.59958
												-0.00184702	0.320047	0.321894							-0.00139461	-0.285058	-0.283663										0.000208842	0.774236	0.774027	0.00115334	0.336608	0.335455
												-7.51234e-05	-0.141711	-0.141636							-0.0016285	-1.09098	-1.08935										0.000746772	0.300154	0.299408	0.00182026	2.18844	2.18662
												-0.000107065	0.362511	0.362618							0.000594549	-0.307381	-0.307976										0.00106555	-0.508454	-0.509519	0.000564475	-0.63464	-0.635205
												-0.00126847	0.065029	0.0662975							0.000547948	0.051533	0.050985										0.0017149	-0.531156	-0.532871	-0.000897193	-0.655191	-0.654294
												0.00177995	-0.145535	-0.147315							-0.003516	0.664905	0.668421										0.000380635	0.287742	0.287361	-0.000745128	0.0127195	0.0134646
												6.25257e-05	-0.560328	-0.56039							-0.000820644	-0.353772	-0.352951										-0.00108166	-0.353729	-0.352648	0.00155243	1.48694	1.48539
												-0.000282959	0.133316	0.133599							-0.000503563	-0.818229	-0.817726										0.000418071	-2.49059	-2.49101	0.00201547	0.858788	0.856773
												-0.00131265	-0.0280871	-0.0267744							2.36839e-06	-0.0844367	-0.0844391										0.00157449	-0.182552	-0.184126	0.00137443	1.33781	1.33643
												0.00136298	0.221447	0.220084							0.000824808	-0.521502	-0.522326										0.000539816	0.288814	0.288274	0.00227557	-0.543745	-0.546021
												0.00024667	-0.148147	-0.148394							-0.000216644	-0.844808	-0.844591													0.00160453	0.247916	0.246311
												-0.000519323	0.634897	0.635416							-0.00170448	-0.869412	-0.867707													0.00141222	0.882172	0.88076
												-0.000120324	-0.0263226	-0.0262022							-0.000185368	-0.0153333	-0.0151479													-0.000908372	-0.623816	-0.622908
												0.00153074	-0.227191	-0.228722																						-1.90991e-05	-0.429267	-0.429248
												0.000793711	-0.725345	-0.726139																						-0.000811767	-1.51182	-1.51101
												0.00196182	0.228697	0.226735
												0.000610942	0.197029	0.196418
												7.98807e-05	-0.115708	-0.115788
												-0.000918488	-1.19472	-1.1938
												-0.00138989	-2.32296	-2.32157
												0.00161378	0.591498	0.589884
												0.00225362	-1.25301	-1.25526
												-0.00264368	-1.10364	-1.101
												0.0016355	-0.347363	-0.348999
												0.000689786	0.675254	0.674564
												-0.000528515	0.150549	0.151077
												-0.000290744	-0.201359	-0.201068
												0.0005685	-0.239443	-0.240011
												0.00172648	0.413499	0.411773
												0.00127624	-0.893038	-0.894314
												0.000651207	0.651413	0.650762
												0.0001985	-0.628286	-0.628485
												-0.000247368	-0.90033	-0.900083
												-6.79833e-05	-0.306016	-0.305948
												0.00070765	-0.780509	-0.781217
												-4.00271e-05	-0.593593	-0.593553
												-0.000570295	0.197508	0.198078
												0.000210614	-0.259685	-0.259896
												-0.00214022	0.399824	0.401964
												0.00215517	0.61511	0.612954
												-0.00026043	-0.594234	-0.593973
												-0.000644096	-0.0749462	-0.0743021
												-0.00113742	0.209007	0.210145
												0.000764778	0.182835	0.182071
												-7.18502e-05	-0.11307	-0.112998
												-0.00177147	-0.652814	-0.651042
												-0.000454032	0.354257	0.354711
												-0.000204865	-0.067651	-0.0674461
												0.00159748	-0.125478	-0.127076
												0.000966967	0.193893	0.192926
[truncated: 61 more columns]

[truncated: 2 more sheets: Figure S5, Figure S6]
